# Supplementary material for: Integrated transcriptomic and proteomic analyses reveal ɑ‐lipoic acid‐regulated cell proliferation via Grb2‐mediated signalling in hepatic cancer cells
Source: J Cell Mol Med. 2018 Mar 25;22(6):2981–92. doi: 10.1111/jcmm.13447 (PMC5980154; doi:10.1111/jcmm.13447)
Supplement: Supplementary file 2 — Table S1. Clinical data from the Gene Expression Omnibus (GEO). Table S2. List of differentially expressed genes (DEGs). Table S3. List of differentially expressed proteins (DEPs). [file JCMM-22-2981-s002.xlsx]

## Sheet: STable1-clinical data from GEO 
Supplementary Table 1 Clinical data form GEO
Variable	Total (%)
N	244 (100.0)
Age (>60)	150 (62.4)
Tumor size
<2 cm	61 (25.0)
>2 cm	183 (75.0)
Degree of differentiation
Well	60 (24.9)
Moderate	140 (58.1)
Poor	41 (17.0)
Satellites
Absent	205 (85.1)
Present	36 (14.9)
Vascular invasion
Absent	154 (64.4)
Microscopic	85 (35.5)
AFP (mg/dL)
> 100	63 (26.7)
Event
Deaths	82 (33.6)
Overall recurrence	115 (63.2)
Early recurrence (< 2 year)	87 (35.6)
Data from reference 13 and 14

## Sheet: STable2-DEGs
Supplementary Table 2 List of DEGs
Gene	Locus	Case_value	Control_value	log2(fold_change)	P_value	q_value
GCH1	chr14:55308723-55369542	4.23226	5.22154	0.303046	0.01665	0.0498216
PDXK	chr21:45138977-45182350	17.5607	20.3286	0.21116	0.0166	0.0496933
PLAT	chr8:42032235-42065194	3.05549	2.43537	-0.327259	0.0166	0.0496933
TTLL6	chr17:46839592-46894469	1.47848	2.0011	0.436677	0.01655	0.0495648
NUDT18	chr8:21963957-21966932	4.97966	6.44086	0.371204	0.01655	0.0495648
PPM1D	chr17:58677543-58743640	8.14387	9.2825	0.1888	0.01655	0.0495648
MBNL1	chr3:151980404-152183569	54.0681	46.9059	-0.205008	0.01655	0.0495648
NPM3	chr10:103541081-103543170	24.0187	20.3385	-0.239942	0.01655	0.0495648
EFCAB7	chr1:63989012-64038364	6.91317	5.88182	-0.233085	0.0165	0.0494681
NINJ2	chr12:673461-772755	1.36542	2.4439	0.839838	0.01645	0.0493288
TSPAN9	chr12:3186520-3395730	2.40928	2.93951	0.286973	0.01645	0.0493288
DRAP1	chr11:65686727-65689048	66.3388	75.1533	0.179984	0.0164	0.0492
ZXDC	chr3:126156438-126194762	13.6665	11.6351	-0.23216	0.0164	0.0492
TARDBP	chr1:11072678-11085549	59.3981	68.6853	0.209584	0.01635	0.0490711
C16orf13	chr16:684410-686347	107.231	122.734	0.194805	0.01635	0.0490711
CNNM3	chr2:97481990-97501294	17.789	15.6445	-0.185326	0.01635	0.0490711
C12orf47	chr12:112277569-112340008	15.9709	11.6743	-0.452105	0.01635	0.0490711
CNKSR1	chr1:26503980-26516375	3.15028	3.93928	0.322451	0.0163	0.0489631
CREB1	chr2:208394615-208489973	6.67273	9.34907	0.486546	0.01625	0.0488234
CCNDBP1	chr15:43477465-43489375	10.1788	9.04923	-0.169699	0.01625	0.0488234
PREPL	chr2:44502596-44589001	27.9871	24.2281	-0.208081	0.01625	0.0488234
ZNF780B	chr19:40534085-40562115	2.15394	1.85318	-0.216976	0.01625	0.0488234
MARC1	chr1:220960038-220987741	41.777	47.5807	0.187666	0.0162	0.0487151
AAMP	chr2:219128847-219134893	22.5314	20.0564	-0.167875	0.01615	0.0485857
LENG1	chr19:54641435-54693733	12.8919	7.48035	-0.785283	0.01615	0.0485857
TMEM156	chr4:38967729-39034547	16.2196	8.02179	-1.01575	0.01605	0.048316
FAM169A	chr5:74073398-74162615	0.981525	1.25402	0.353468	0.016	0.0481759
UBL5	chr19:9938555-9940797	65.1206	76.2819	0.228226	0.016	0.0481759
CHRNA5	chr15:78857861-78913637	12.5749	10.8994	-0.20629	0.016	0.0481759
PTAR1	chr9:72324437-72374876	15.5086	13.4068	-0.2101	0.016	0.0481759
C19orf12	chr19:30189792-30206696	2.64076	2.15401	-0.293931	0.016	0.0481759
DTWD1	chr15:49913225-49937352	24.1521	21.1899	-0.188774	0.01595	0.0480772
THSD1P1	chr13:52741846-52768602	0.857095	1.21493	0.503343	0.0159	0.0479368
ALDOC	chr17:26900132-26903951	31.8767	27.7472	-0.200158	0.01585	0.0477964
TMEM79	chr1:156252703-156265480	2.12835	3.54316	0.735303	0.0158	0.0476559
PIK3C3	chr18:39535185-39663042	9.25371	7.31172	-0.339822	0.0158	0.0476559
CLCN3	chr4:170541671-170644349	8.64018	7.57422	-0.189964	0.01575	0.0475256
METTL23	chr17:74722911-74729962	28.1357	23.9525	-0.232225	0.01575	0.0475256
RAB24	chr5:176728198-176730744	12.1594	10.212	-0.251811	0.01575	0.0475256
DEK	chr6:18224357-18264810	163.489	188.377	0.204434	0.0157	0.0474157
SUGP1	chr19:19387321-19431321	12.1044	13.8041	0.189574	0.0157	0.0474157
SSBP4	chr19:18530145-18549111	16.0635	13.6289	-0.237122	0.0157	0.0474157
WHAMM	chr15:83477972-83503613	3.49535	2.93314	-0.252991	0.0157	0.0474157
SH2D2A	chr1:156776034-156851642	4.64319	5.92609	0.351965	0.01565	0.0473056
DANCR	chr4:53578620-53583001	31.8101	36.6789	0.205464	0.01565	0.0473056
USP37	chr2:219283837-219433084	6.25536	7.1056	0.183862	0.01565	0.0473056
LRRC59	chr17:48450580-48474914	85.1485	73.1845	-0.218442	0.0156	0.0471851
EPHX1	chr1:225997796-226070420	90.0512	76.3877	-0.237406	0.01555	0.0470441
DNAJA2	chr16:46971767-47007625	57.187	48.7593	-0.23001	0.0155	0.0469029
GUCY2E	chr11:76391209-76432833	3.53008	2.75786	-0.356154	0.01545	0.0467618
ZNF436	chr1:23685940-23751263	4.61029	6.32548	0.456319	0.0154	0.0466205
GZF1	chr20:23342638-23353733	3.49564	2.96612	-0.23698	0.0154	0.0466205
NUBP1	chr16:10837545-10912621	19.8956	24.8348	0.319915	0.01535	0.0464893
RNF114	chr20:48552913-48570422	38.4576	34.0289	-0.176506	0.01535	0.0464893
SCAMP2	chr15:75136072-75165700	30.9953	26.6208	-0.219497	0.01535	0.0464893
CNOT8	chr5:154237815-154256353	32.9054	37.209	0.177326	0.0153	0.0463681
EFR3A	chr8:132916336-133025886	11.0072	9.70055	-0.182306	0.0153	0.0463681
C19orf29	chr19:3607244-3626813	8.8528	7.34334	-0.269698	0.0153	0.0463681
NEK11	chr3:130745693-131100319	1.68277	2.50583	0.574449	0.0152	0.046105
CCDC9	chr19:47759730-47776645	5.70931	7.08676	0.31181	0.0152	0.046105
C11orf61	chr11:124636118-124670299	8.9084	10.1354	0.18617	0.0152	0.046105
RREB1	chr6:7107829-7252221	13.7459	11.8974	-0.208362	0.0152	0.046105
KPNA5	chr6:117002366-117063030	2.74329	2.03738	-0.429191	0.0152	0.046105
IDO1	chr8:39771327-39786309	0.972354	1.51289	0.637755	0.0151	0.0458614
GBP3	chr1:89472359-89488559	2.19936	2.82699	0.362187	0.0151	0.0458614
RIF1	chr2:152266396-152334248	19.2868	16.6504	-0.212056	0.0151	0.0458614
ANKRA2	chr5:72848024-72861511	6.16901	4.84941	-0.347231	0.0151	0.0458614
FXC1	chr11:6495912-6509265	14.8425	11.3341	-0.38906	0.0151	0.0458614
ASB7	chr15:101142754-101191904	9.35301	10.946	0.226904	0.01505	0.0457593
GPAM	chr10:113909621-113943537	4.16652	4.6978	0.17314	0.01505	0.0457593
COX16,SYNJ2BP,SYNJ2BP-COX16	chr14:70791797-70883807	22.7482	19.5505	-0.218546	0.01505	0.0457593
NEK3	chr13:52706778-52733996	4.12793	5.08366	0.300451	0.015	0.0456371
FOXO4	chrX:70315998-70323384	6.71795	5.81301	-0.208734	0.015	0.0456371
RRP9	chr3:51967445-51975922	16.5036	14.1993	-0.216956	0.0149	0.0453823
CARM1	chr19:10982252-11039357	20.6831	23.9893	0.213936	0.0148	0.0450974
AAK1	chr2:69685126-69870977	5.67108	6.4765	0.191592	0.0148	0.0450974
GABARAPL2	chr16:75600248-75611779	55.4424	48.5112	-0.19267	0.0148	0.0450974
ZNF775	chr7:150076405-150095719	2.57193	1.7806	-0.530488	0.0148	0.0450974
DKFZp434J0226	chr19:46713498-46718094	0.512209	1.08055	1.07695	0.01475	0.0449941
ZNF707	chr8:144766621-144778033	2.46953	3.24096	0.392181	0.01475	0.0449941
ZNF862	chr7:149535508-149564568	6.52941	5.2854	-0.304942	0.01475	0.0449941
RANBP17	chr5:170288895-170727019	3.58831	2.41746	-0.569815	0.0147	0.044871
CASD1	chr7:94139169-94186328	3.01739	3.67104	0.28289	0.01465	0.0447281
F8	chrX:154064063-154250998	4.01729	4.87489	0.279145	0.01465	0.0447281
C20orf3	chr20:24943579-24973425	38.0256	33.5696	-0.179815	0.01465	0.0447281
PPIF	chr10:81107219-81115089	36.9881	32.6467	-0.180126	0.01465	0.0447281
HS6ST1	chr2:129023053-129076171	5.9124	5.07968	-0.219006	0.01465	0.0447281
RMRP	chr9:35657747-35658015	3.96348	21.4947	2.43914	0.0146	0.0446242
PSMB10	chr16:67965887-67970872	4.36259	6.27783	0.525083	0.0146	0.0446242
MMADHC	chr2:150426146-150444330	45.6968	51.8352	0.18184	0.0146	0.0446242
IGF2BP2	chr3:185360948-185542827	13.2625	11.6423	-0.187983	0.0146	0.0446242
MRPL35	chr2:86426555-86440905	10.6196	13.1094	0.303869	0.01455	0.0445104
STIL	chr1:47715810-47779819	14.5323	16.4303	0.177096	0.01455	0.0445104
ZRSR2	chrX:15808573-15841384	8.75606	7.33147	-0.256179	0.01455	0.0445104
GPR137	chr11:64037299-64056972	9.73707	12.1689	0.321641	0.0145	0.0444061
ACTR5	chr20:37377096-37401089	5.24626	4.30913	-0.283892	0.0145	0.0444061
SLC37A3	chr7:140033551-140098311	15.0519	13.1085	-0.199442	0.01445	0.0442723
IFIT5	chr10:91174324-91180759	7.81788	8.84208	0.177608	0.0144	0.0441288
TTF2	chr1:117602948-117645936	17.6373	15.6238	-0.174883	0.0144	0.0441288
ZBED4	chr22:50247496-50283726	5.54914	4.87127	-0.187965	0.0144	0.0441288
C11orf74	chr11:36613492-36680912	14.7957	11.9508	-0.308068	0.0144	0.0441288
MSTO2P	chr1:155715608-155826972	1.63824	0.716445	-1.19322	0.0144	0.0441288
RFXANK	chr19:19256375-19314238	14.858	18.6845	0.330598	0.01435	0.0440336
LYPD1	chr2:133174146-133429070	0.874358	1.51362	0.791712	0.0143	0.0438994
CRCP	chr7:65575349-65619770	19.6414	17.1871	-0.192576	0.0143	0.0438994
NCAPG	chr4:17812524-18023483	17.8299	21.3085	0.257128	0.01425	0.0437652
CIDEB	chr14:24769097-24787264	7.53581	6.20526	-0.280272	0.01425	0.0437652
SUCLG1	chr2:84650646-84686586	61.2574	69.451	0.18111	0.0142	0.0436308
FMR1	chrX:146990948-147032647	16.4411	14.478	-0.183441	0.0142	0.0436308
RAB40C	chr16:639356-679316	11.9268	10.3884	-0.199237	0.0142	0.0436308
TTC37	chr5:94799598-94890709	37.4501	32.5103	-0.204072	0.0142	0.0436308
TBC1D17	chr19:50380681-50392007	8.55158	5.64685	-0.598745	0.0142	0.0436308
GNL3L	chrX:54556643-54593720	17.0579	14.7023	-0.214394	0.01415	0.043525
LOC100128822	chr7:152161208-152162630	5.02293	3.60446	-0.478748	0.01415	0.043525
FAM151B	chr5:79780901-79838382	1.13858	0.453969	-1.32658	0.01415	0.043525
DLX1	chr2:172950207-172954401	0.920323	1.46172	0.66745	0.0141	0.0433999
ESRRA	chr11:64073043-64085033	26.0397	20.6344	-0.33566	0.0141	0.0433999
CENPV	chr17:16245823-16256812	33.5336	38.9855	0.21733	0.014	0.0431206
HPCAL1	chr2:10443032-10567799	65.0579	74.4176	0.193921	0.014	0.0431206
PLK4	chr4:128802015-128820377	10.3368	11.8475	0.196794	0.01395	0.0429856
SAFB2	chr19:5587009-5622938	27.8939	24.2699	-0.200782	0.01395	0.0429856
UBC	chr12:125396191-125399587	161.538	140.042	-0.206009	0.01395	0.0429856
RSRC1	chr3:157827873-158263621	25.9704	22.0308	-0.237347	0.01395	0.0429856
KANSL3	chr2:97258765-97304115	11.7312	13.6826	0.221988	0.0139	0.0428693
ADAM12	chr10:127701294-128077127	2.34588	2.72184	0.214448	0.0139	0.0428693
STAU2	chr8:74332308-74659943	18.9999	21.8604	0.202324	0.0139	0.0428693
DDX10	chr11:108535815-108811729	23.9263	20.886	-0.196064	0.0139	0.0428693
LIFR	chr5:38475046-38595507	34.6813	40.1062	0.209667	0.01385	0.0427529
KIAA2013	chr1:11979644-11986485	20.0854	22.9787	0.194148	0.0138	0.042608
WNT9A	chr1:228109164-228135676	1.32231	2.48346	0.909293	0.01375	0.042463
S100A2	chr1:153533584-153538306	2.75311	4.30745	0.645769	0.01375	0.042463
LOC440894	chr2:110744556-110752858	2.1967	1.50916	-0.541595	0.01375	0.042463
MAP3K10	chr19:40697650-40721482	6.00748	4.64696	-0.370472	0.0137	0.042346
CNGB1	chr16:57916243-58005020	0.990133	1.41716	0.517307	0.01365	0.0422008
SERPINI1	chr3:167453431-167543357	5.41583	6.6943	0.305751	0.01365	0.0422008
TMEM135	chr11:86748885-87039876	6.69095	5.87945	-0.186528	0.01365	0.0422008
CHSY1	chr15:101715927-101792137	20.2718	17.5331	-0.209394	0.01365	0.0422008
EIF2S2	chr20:32675957-32700085	85.5253	98.9229	0.209954	0.0136	0.0420928
RNH1	chr11:494355-507283	65.0384	74.7675	0.201121	0.0136	0.0420928
CNOT10	chr3:32726636-32815367	25.9923	29.6285	0.188898	0.0136	0.0420928
CMIP	chr16:81478774-81745367	32.0514	37.2118	0.215373	0.01355	0.0419752
SPDYE7P	chr7:72333317-72339655	4.57809	4.05012	-0.176781	0.01355	0.0419752
G2E3	chr14:31028328-31089156	7.29318	6.37432	-0.194278	0.01355	0.0419752
NSFL1C	chr20:1422806-1448337	11.7362	10.243	-0.196334	0.0135	0.0418482
C1orf85	chr1:156252703-156265480	29.4697	25.0435	-0.234797	0.0135	0.0418482
BCCIP	chr10:127512103-127584820	32.0059	26.3305	-0.281601	0.0135	0.0418482
CUEDC2	chr10:104182942-104192423	27.1095	30.6858	0.178772	0.01345	0.0417303
EIF1	chr17:39845113-39848939	422.268	366.243	-0.205359	0.01345	0.0417303
ADAL	chr15:43622871-43646402	8.21938	9.66853	0.234267	0.0134	0.0415936
DAZAP1	chr19:1407583-1435682	51.3178	59.27	0.207842	0.0134	0.0415936
PXMP4	chr20:32290549-32308136	2.96017	2.50216	-0.242505	0.0134	0.0415936
TAP1	chr6:32808493-32821748	22.3687	26.7441	0.257743	0.0133	0.0413199
HELZ	chr17:65066553-65241319	6.07321	5.35567	-0.181393	0.0133	0.0413199
SLC35A2	chrX:48760458-48769235	21.0938	18.4078	-0.196504	0.0133	0.0413199
COQ7	chr16:19078916-19091903	6.05358	7.09242	0.228489	0.01325	0.0412012
BNIP3L	chr8:26240522-26270668	51.1284	59.4365	0.217224	0.01325	0.0412012
LONRF3	chrX:118108589-118157138	9.10994	10.3354	0.182075	0.0132	0.0410641
UNC50	chr2:99225041-99234977	36.4386	30.3863	-0.262046	0.0132	0.0410641
U2AF2	chr19:56165415-56186082	37.1798	32.8778	-0.177405	0.01315	0.0409267
IGF2,INS,INS-IGF2	chr11:2150341-2182439	0.920318	0.494555	-0.896003	0.0131	0.0407802
C1orf109	chr1:38147241-38156192	7.83581	9.14199	0.222425	0.01305	0.0406427
SPAG5	chr17:26904546-26926056	34.1266	29.3753	-0.216293	0.01305	0.0406427
TIMM8A	chrX:100600643-100603957	16.5177	13.8381	-0.25536	0.01305	0.0406427
GAS2L1	chr22:29702996-29708774	4.98602	6.11732	0.29501	0.013	0.0405141
SNRNP40	chr1:31732414-31769644	34.2216	39.0322	0.189757	0.013	0.0405141
ACOT1	chr14:73945188-74025651	3.57229	2.26468	-0.657546	0.013	0.0405141
USP2	chr11:119225924-119252436	3.76029	4.58931	0.287433	0.01295	0.0403943
UBE2L3	chr22:21899957-21991973	44.2753	51.8372	0.227485	0.0129	0.0402473
C14orf135	chr14:60558628-60601532	10.8482	9.4516	-0.198831	0.0129	0.0402473
IFT57	chr3:107879658-107941417	7.0265	6.10296	-0.203295	0.0129	0.0402473
VPS33B	chr15:91541773-91565833	7.84535	9.07929	0.210742	0.01285	0.0401182
NFKBIA	chr14:35870715-35873960	32.9105	37.7377	0.197457	0.01285	0.0401182
FAM101B	chr17:289770-295731	21.6269	19.016	-0.185611	0.01285	0.0401182
CORO2A	chr9:100883256-100954956	9.2685	11.2295	0.276881	0.0128	0.0399979
FBXL3	chr13:77579388-77601331	20.4325	23.1879	0.182509	0.0128	0.0399979
REPIN1	chr7:150065878-150071156	32.0992	28.0806	-0.192963	0.0128	0.0399979
BCKDHA	chr19:41903693-41930910	21.6321	19.2472	-0.168525	0.01275	0.0398862
RPL18A	chr19:17970730-17974124	1594.23	1382.16	-0.20593	0.01275	0.0398862
GRK4	chr4:2965342-3042474	3.29665	2.23555	-0.560372	0.01275	0.0398862
SMYD2	chr1:214454564-214510524	10.2899	12.0428	0.226944	0.0127	0.0397565
GINS1	chr20:25388322-25429191	10.2588	11.5972	0.17691	0.0127	0.0397565
SERINC1	chr6:122764492-122792952	46.0839	39.6961	-0.215265	0.0127	0.0397565
STAMBPL1	chr10:90639943-90683259	10.2628	8.78509	-0.224299	0.0127	0.0397565
NEK1	chr4:170314420-170533778	1.94959	2.34852	0.268582	0.01265	0.0396355
TPX2	chr20:30326903-30389607	98.1406	113.608	0.211149	0.01265	0.0396355
THUMPD3	chr3:9404716-9429681	31.3587	26.1195	-0.263741	0.01265	0.0396355
RSL24D1	chr15:55473096-55489231	93.2973	108.196	0.213734	0.0126	0.0395143
GXYLT1	chr12:42475647-42538673	5.3245	4.65776	-0.193009	0.0126	0.0395143
MZT1	chr13:73282494-73301938	20.3452	17.6504	-0.204986	0.0126	0.0395143
RPL21	chr13:27825691-27830702	1512.32	1308.53	-0.20882	0.0126	0.0395143
ELK4	chr1:205577070-205602000	16.1189	13.608	-0.244305	0.0126	0.0395143
SHOX2	chr3:157813799-157823952	1.38378	0.967012	-0.517005	0.0126	0.0395143
ARMC2	chr6:109169618-109295352	2.96957	1.84433	-0.68716	0.0126	0.0395143
EBNA1BP2	chr1:43629844-43720029	79.0874	91.4707	0.209862	0.01255	0.0394195
MTA1	chr14:105886185-105937066	49.9747	43.1008	-0.213482	0.01255	0.0394195
NAT8L	chr4:2061238-2070816	2.1104	1.66552	-0.341545	0.0125	0.0392889
PRH1,PRR4	chr12:10998395-11325723	4.35358	8.09782	0.895333	0.01245	0.0391406
NDUFB7	chr19:14676889-14682889	64.5264	75.3842	0.224372	0.01245	0.0391406
CDC5L	chr6:44355250-44418161	17.6252	15.1167	-0.221499	0.01245	0.0391406
AMN1	chr12:31823802-31882108	8.28288	6.96014	-0.251017	0.01245	0.0391406
THRB	chr3:24158644-24541502	1.64122	1.34934	-0.282516	0.01245	0.0391406
PLEKHA3	chr2:179059207-179672150	10.9741	7.40094	-0.568321	0.01245	0.0391406
ZSWIM3	chr20:44486219-44507769	1.35598	1.88512	0.475321	0.0124	0.0390449
C2orf74	chr2:61372242-61391989	15.4892	18.5552	0.260564	0.0124	0.0390449
MZT2B	chr2:130908964-130948472	15.3897	22.7589	0.564467	0.01235	0.038905
MEX3D	chr19:1554667-1568057	8.34385	9.97854	0.258115	0.01235	0.038905
C3orf33	chr3:155480400-155524055	3.74057	2.83057	-0.402163	0.01235	0.038905
EPOR	chr19:11487880-11495018	5.08439	3.66206	-0.47342	0.01235	0.038905
CC2D1B	chr1:52816090-52831877	5.62654	4.97719	-0.176917	0.0123	0.0387825
ACCS	chr11:44087728-44105692	2.72287	2.05097	-0.40882	0.0123	0.0387825
MLLT11	chr1:151032150-151041017	1.67667	2.33594	0.478407	0.01225	0.038651
TNFAIP1	chr17:26662547-26684603	16.7378	21.2189	0.342239	0.01225	0.038651
ANKRD30BL	chr2:132905163-133018787	3792.1	4500.77	0.247175	0.01225	0.038651
UBXN4	chr2:136499188-136542633	43.2553	37.1088	-0.221118	0.0122	0.0385193
NLRP12	chr19:54296854-54327648	0.994781	0.614119	-0.69586	0.01215	0.0383702
LOC653712	chr3:128580350-128590384	1.24762	2.21581	0.828658	0.0121	0.0382295
C19orf60	chr19:18699494-18703147	18.0101	24.0453	0.416947	0.0121	0.0382295
BOLA3	chr2:74362527-74375039	18.7621	24.1884	0.366493	0.0121	0.0382295
SLC22A23	chr6:3269206-3456793	1.78532	1.42676	-0.32344	0.0121	0.0382295
INCA1	chr17:4891424-4900905	0.936393	1.50109	0.680821	0.01205	0.038106
PLEKHG2	chr19:39903221-39919055	6.37689	7.31053	0.197123	0.01205	0.038106
TSEN54	chr17:73512608-73520838	20.8146	16.1939	-0.362143	0.01205	0.038106
ZBTB8OS	chr1:33085229-33116425	25.5375	32.864	0.363889	0.012	0.0379737
C19orf33	chr19:38794067-38806606	123.521	148.489	0.265602	0.012	0.0379737
ARID1B	chr6:157099063-157531913	3.2528	3.7059	0.188139	0.012	0.0379737
NUTF2	chr16:67862059-67906449	91.6943	112.085	0.28969	0.01195	0.0378412
OSR2	chr8:99956630-99964326	2.06551	2.97491	0.526352	0.01185	0.0375416
HDAC9	chr7:18126571-19036992	1.15256	1.53166	0.410244	0.01185	0.0375416
BTBD6	chr14:105675622-105864484	11.6677	15.3708	0.397672	0.0118	0.0374001
HDAC7	chr12:48128452-48213763	14.8599	18.1355	0.287394	0.0118	0.0374001
SPHK1	chr17:74380689-74384032	14.5063	16.9221	0.222228	0.0118	0.0374001
EIF4A1,SENP3	chr17:7465308-7482412	496.301	427.973	-0.213695	0.0118	0.0374001
C2CD2	chr21:43305218-43373999	2.84967	2.39819	-0.248845	0.0118	0.0374001
PTGES3	chr12:57057094-57082078	247.278	287.3	0.216426	0.01175	0.037284
FNIP1	chr5:130977404-131132756	7.48934	6.51873	-0.200246	0.01175	0.037284
MAPKBP1	chr15:42066631-42120053	3.0431	2.61811	-0.217014	0.01175	0.037284
TSPAN1	chr1:46640748-46651634	2.43028	1.60802	-0.595834	0.01175	0.037284
COG7	chr16:23399813-23464512	9.24177	8.05328	-0.198593	0.0117	0.0371591
ELOVL1	chr1:43829049-43833745	39.4571	34.2586	-0.20382	0.0117	0.0371591
TANC2	chr17:60778674-61505127	16.6915	14.323	-0.220774	0.0117	0.0371591
CCDC40	chr17:78010430-78074412	1.52445	1.13058	-0.431225	0.0117	0.0371591
SUN2	chr22:39130335-39152024	27.05	23.8	-0.184666	0.01165	0.0370508
C15orf24	chr15:34376223-34394053	73.1452	64.2228	-0.187678	0.01165	0.0370508
PAQR4	chr16:3019341-3030540	31.7843	39.2871	0.30574	0.0116	0.036917
RELB	chr19:45504706-45541456	7.49549	8.95728	0.257039	0.0116	0.036917
CDK4	chr12:58138783-58146230	61.5765	72.4958	0.235519	0.0116	0.036917
CLTB	chr5:175819428-175843570	45.1993	51.9653	0.201247	0.0116	0.036917
SPATA13	chr13:24734860-24881212	3.94547	3.45928	-0.189725	0.0116	0.036917
KLHL20	chr1:173684079-173755840	7.5781	6.62861	-0.193128	0.0116	0.036917
HINFP	chr11:118992232-119005829	10.7374	9.13689	-0.232875	0.0116	0.036917
PXN	chr12:120639093-120703574	35.9849	42.4972	0.239977	0.01155	0.0368166
B4GALT2	chr1:44444873-44456918	28.1505	32.2976	0.198267	0.01155	0.0368166
SARNP	chr12:56137063-56211540	74.7649	96.9074	0.374247	0.0115	0.0366991
MXD3	chr5:176730834-176739292	20.0492	23.9473	0.256312	0.0115	0.0366991
PRSS23	chr11:86511490-86522273	47.3662	55.0129	0.215913	0.01145	0.036573
MTRNR2L4	chr16:3421052-3422283	18.9453	21.7358	0.198231	0.01145	0.036573
UBE2W	chr8:74701578-74791110	10.234	8.92711	-0.197107	0.01145	0.036573
CIAO1	chr2:96931883-96939900	27.3823	23.6549	-0.211103	0.01145	0.036573
C9orf23	chr9:34610481-34612110	8.14301	5.75206	-0.501484	0.01145	0.036573
CAB39	chr2:231577556-231685790	32.4009	37.8136	0.22287	0.0114	0.0364549
PHF14	chr7:11013415-11209250	19.6326	22.3872	0.189421	0.0114	0.0364549
UBE2O	chr17:74385510-74449288	11.1727	9.78071	-0.191972	0.0114	0.0364549
SLC35B1	chr17:47778304-47785507	19.8646	16.7557	-0.245552	0.0114	0.0364549
ZEB2	chr2:145141941-145278466	1.83074	1.36623	-0.422222	0.0114	0.0364549
RASSF3	chr12:65004292-65091404	14.816	16.9853	0.197135	0.01135	0.0363366
RPL24	chr3:101399933-101405563	730.894	629.534	-0.215377	0.01135	0.0363366
SYCE2	chr19:13001973-13030086	4.07656	6.63006	0.701667	0.0113	0.0362098
TRAF5	chr1:211499956-211548732	11.8702	14.4749	0.286206	0.0113	0.0362098
ZNF431	chr19:21324839-21373975	6.87317	5.79694	-0.245683	0.0113	0.0362098
TPGS2	chr18:34366435-34805288	37.139	43.4672	0.226992	0.01125	0.0360827
EIF3H	chr8:117654372-117768062	236.329	203.847	-0.213305	0.01125	0.0360827
PPDPF	chr20:62152132-62153524	272.489	317.748	0.221686	0.0112	0.0359471
STK24	chr13:99102454-99229396	45.344	52.781	0.219107	0.0112	0.0359471
TRAF4	chr17:27071022-27078000	18.7119	21.4875	0.199537	0.0112	0.0359471
STXBP3	chr1:109289284-109352148	20.01	17.4258	-0.199499	0.0112	0.0359471
CDCA7L	chr7:21582832-21985542	106.885	91.9925	-0.216476	0.0112	0.0359471
RPL10	chrX:153626570-153650083	617.529	529.01	-0.223214	0.0112	0.0359471
COX18	chr4:73920415-73935472	2.99898	3.58681	0.25823	0.01115	0.035836
TRIM59	chr3:160153263-160167626	8.34118	7.39559	-0.173587	0.01115	0.035836
PPAT	chr4:57259528-57301802	18.9264	16.6254	-0.187015	0.01115	0.035836
MRPL4	chr19:10362639-10370736	22.4701	19.2456	-0.223482	0.01115	0.035836
PAX9	chr14:37126772-37147011	2.22868	1.64458	-0.438472	0.01115	0.035836
FAM212B	chr1:112264685-112310199	1.34246	1.91569	0.512986	0.0111	0.0357246
CACNB1	chr17:37329708-37353956	2.0307	2.71159	0.417161	0.0111	0.0357246
LCA5	chr6:80194707-80247147	1.91024	2.35585	0.3025	0.0111	0.0357246
PPAPDC1B	chr8:38089008-38239790	26.7652	14.8188	-0.852927	0.0111	0.0357246
GCFC1	chr21:34100424-34144169	21.6483	18.2197	-0.248753	0.01105	0.0356047
ZNF574	chr19:42580289-42585720	4.52793	3.65839	-0.307641	0.01105	0.0356047
CDK16	chrX:47077527-47089394	57.874	67.9847	0.232295	0.011	0.03546
HSPA9	chr5:137890570-137911318	220.228	255.461	0.214108	0.011	0.03546
FAM86B1	chr8:12039612-12051624	2.92704	2.18009	-0.425053	0.011	0.03546
DYNC2LI1	chr2:44001177-44037149	17.4237	11.1568	-0.643122	0.011	0.03546
LOC647012	chr2:139654893-139656744	3.53674	4.5809	0.373214	0.01095	0.0353314
TSPAN13	chr7:16793350-16824161	22.5943	26.0039	0.202767	0.01095	0.0353314
IFT80	chr3:159974773-160117320	13.7814	12.0107	-0.198408	0.01095	0.0353314
KCTD2	chr17:73043278-73061981	6.63668	5.74158	-0.209013	0.01095	0.0353314
ATP9B	chr18:76829396-77138282	1.34496	1.76977	0.396001	0.0109	0.0352026
CDC37L1	chr9:4679565-4708073	12.1975	14.2978	0.229209	0.0109	0.0352026
PRDM15	chr21:43218384-43299591	5.72414	4.99861	-0.195534	0.0109	0.0352026
NRIP3	chr11:9002060-9025596	10.7924	9.38704	-0.201272	0.0109	0.0352026
CCDC93	chr2:118673053-118771739	13.916	12.099	-0.201848	0.0109	0.0352026
CENPE	chr4:104026962-104119566	11.1604	13.0345	0.223944	0.0108	0.03492
C12orf52	chr12:113623379-113630212	11.5483	13.4082	0.215434	0.0108	0.03492
LY6E	chr8:144099901-144103827	86.3457	98.4439	0.189177	0.0108	0.03492
NDUFA3	chr19:54606159-54610281	75.7458	92.5937	0.289749	0.01075	0.0347825
DPH3	chr3:16298567-16306496	3.27229	3.90755	0.255963	0.01075	0.0347825
SLIRP	chr14:78174424-78183943	115.594	132.544	0.197408	0.01075	0.0347825
RBBP9	chr20:18467187-18477887	7.20377	8.149	0.17787	0.01075	0.0347825
PHB	chr17:47481412-47492242	63.1569	55.0528	-0.198125	0.01075	0.0347825
TAP2	chr6:32789609-32806547	17.5184	15.1713	-0.207524	0.01075	0.0347825
C1orf151-NBL1,MINOS1,NBL1	chr1:19923470-19984949	43.4369	50.5894	0.219915	0.0107	0.0346689
BCL9L	chr11:118754474-118796420	24.5147	28.5341	0.219037	0.0107	0.0346689
PTBP2	chr1:97187174-97280605	11.7929	13.5805	0.203615	0.0107	0.0346689
PSMA6	chr14:35761527-35787920	66.6909	76.1232	0.190846	0.0107	0.0346689
RASGEF1A	chr10:43689983-43762367	1.07886	1.5381	0.511642	0.01065	0.0345389
STAT2	chr12:56735381-56754037	8.92829	7.73732	-0.20655	0.01065	0.0345389
ARL6IP5	chr3:69134089-69155239	30.7779	35.0518	0.187591	0.0106	0.0343928
IGSF8	chr1:160061128-160068618	17.9235	15.6338	-0.197182	0.0106	0.0343928
CETN2	chrX:151995870-151999301	44.4368	38.6551	-0.201096	0.01055	0.0342464
LRRC58	chr3:120026951-120068186	42.8208	36.759	-0.220216	0.01055	0.0342464
FLCN	chr17:17115526-17140502	5.34568	4.27844	-0.32129	0.01055	0.0342464
GALNT12	chr9:101569980-101612363	2.62485	3.3683	0.359786	0.0105	0.0341079
HNRNPA0	chr5:137086075-137090089	36.8406	42.7762	0.215511	0.0105	0.0341079
MED29	chr19:39881962-39891203	14.6354	12.7327	-0.200924	0.0105	0.0341079
CCDC112	chr5:114602884-114632458	14.7819	12.8481	-0.202278	0.0105	0.0341079
SIRT4	chr12:120740123-120751045	1.50945	0.725767	-1.05644	0.0105	0.0341079
IRF2BPL	chr14:77490885-77495034	20.0797	22.8967	0.189401	0.01045	0.033985
FRAT2	chr10:99092253-99094458	23.2169	20.2968	-0.193921	0.01045	0.033985
ARAP2	chr4:36067619-36245979	2.42149	2.07335	-0.223932	0.01045	0.033985
SELRC1	chr1:53150037-53164038	15.7065	13.4071	-0.22837	0.01045	0.033985
CCDC28A	chr6:139046347-139114456	6.55331	5.08779	-0.365184	0.01045	0.033985
MORF4L2	chrX:102930425-102947484	7.55378	4.87353	-0.632233	0.01045	0.033985
C21orf59	chr21:33973983-33984918	35.4926	40.6861	0.197018	0.0104	0.0338697
MAGEF1	chr3:184428154-184429836	17.8457	15.4456	-0.208387	0.0104	0.0338697
CRIPT	chr2:46844324-46852881	10.4478	8.87911	-0.234706	0.0104	0.0338697
HDHD3	chr9:116135678-116139051	3.60723	5.02912	0.479414	0.01035	0.0337383
FBXO5	chr6:153291657-153304740	18.0512	20.8923	0.210881	0.01035	0.0337383
RNF14	chr5:141346401-141369856	12.0071	10.4401	-0.201757	0.01035	0.0337383
DOCK10	chr2:225629806-225907330	1.36127	1.65841	0.284849	0.0103	0.0336067
ZNF286A	chr17:15602890-15624100	4.24161	3.27584	-0.372747	0.0103	0.0336067
CENPL	chr1:173765146-173827682	7.65944	9.78214	0.352911	0.01025	0.0334592
SUPT16H	chr14:21756135-21852425	44.7814	52.3096	0.224176	0.01025	0.0334592
CPSF6	chr12:69633316-69668138	25.7703	22.0749	-0.223298	0.0102	0.0333116
B3GNT5	chr3:182895830-183145855	10.2419	8.72799	-0.230765	0.0102	0.0333116
EFTUD2	chr17:42925278-42976993	45.224	38.4316	-0.234799	0.0102	0.0333116
DDA1	chr19:17420336-17445638	7.61319	9.1434	0.26423	0.01015	0.0331715
NXN	chr17:702505-882998	18.9889	21.8501	0.202489	0.01015	0.0331715
ATXN7	chr3:63850232-63989240	5.28636	6.08047	0.201909	0.01015	0.0331715
OSBPL11	chr3:125247701-125314381	8.63215	9.94204	0.203821	0.0101	0.0330313
CEP97	chr3:101443493-101488357	6.4796	5.55005	-0.223404	0.0101	0.0330313
ZNF131	chr5:43121038-43176394	51.5395	60.2932	0.226315	0.01	0.0327273
UBL4A	chrX:153712055-153714932	24.4291	21.1749	-0.20625	0.01	0.0327273
CCDC88A	chr2:55514977-55647057	22.8095	19.437	-0.230827	0.01	0.0327273
POLR2J2,UPK3BL	chr7:102277194-102312176	5.68482	4.26815	-0.413503	0.01	0.0327273
ZNF182	chrX:47834249-47863394	3.96143	4.69029	0.243656	0.00995	0.0325942
OGFR	chr20:61436173-61445352	24.9058	28.6573	0.202418	0.00995	0.0325942
MAN1A1	chr6:119498563-119670926	7.5343	6.58885	-0.193446	0.00995	0.0325942
TP53I3	chr2:24300089-24308085	9.86604	12.497	0.341036	0.0099	0.0324532
PAK1IP1	chr6:10695187-10709970	24.6698	28.4144	0.203874	0.0099	0.0324532
PHLDA1	chr12:76419226-76425556	11.8251	10.3599	-0.190844	0.0099	0.0324532
B4GALNT4	chr11:369794-382117	4.24049	3.42348	-0.308766	0.0099	0.0324532
RNGTT	chr6:89319988-89673348	7.78631	6.80714	-0.193892	0.00985	0.0323197
FAM195A	chr16:691841-698559	44.1254	37.5175	-0.234048	0.00985	0.0323197
IQGAP3	chr1:156495194-156542396	20.8405	24.4248	0.228955	0.0098	0.0321707
FCGRT	chr19:50015535-50029685	0.848602	1.62546	0.937685	0.00975	0.0320216
RCAN3	chr1:24822822-24864080	5.06246	6.17332	0.286208	0.00975	0.0320216
BSCL2,HNRNPUL2	chr11:62457676-62495097	46.3463	55.4683	0.259208	0.00975	0.0320216
TBX1	chr22:19744225-19771112	20.6144	23.8887	0.212675	0.00975	0.0320216
TMEM14B	chr6:10747994-10757231	76.2257	87.5036	0.199064	0.00975	0.0320216
SEPT2	chr2:242166599-242293441	68.8697	92.0632	0.418756	0.0097	0.0318949
SMC2	chr9:106856540-106905568	28.6027	33.3162	0.220071	0.0097	0.0318949
EIF3E	chr8:109213971-109260959	404.109	348.616	-0.213109	0.0097	0.0318949
PGM5P2	chr9:69080243-69147854	6.22033	7.61852	0.292519	0.00965	0.0317529
SLC47A1	chr17:19437166-19482346	7.20722	8.35932	0.213943	0.00965	0.0317529
EIF3K	chr19:39109721-39127595	113.278	129.094	0.188554	0.00965	0.0317529
RSBN1L	chr7:77313167-77409226	13.6328	11.6918	-0.221585	0.00965	0.0317529
EEF1A1	chr6:74225289-74230755	2103.08	1789.1	-0.233276	0.00965	0.0317529
SEC31B	chr10:102246402-102279595	1.51059	1.91373	0.341271	0.0096	0.0316257
MID2	chrX:107068497-107174867	5.99907	6.91754	0.20552	0.0096	0.0316257
ELAVL1	chr19:8023456-8070529	11.4414	13.0544	0.190276	0.0096	0.0316257
SLC7A11	chr4:138948576-139163503	33.5102	28.7796	-0.219553	0.0096	0.0316257
PIGN	chr18:59711457-59854289	6.05164	5.14799	-0.233318	0.0096	0.0316257
PRKRIR	chr11:76060978-76091882	32.5208	28.1154	-0.210003	0.00955	0.0315055
SUV420H1	chr11:67922477-67981055	13.6327	11.4007	-0.257955	0.00955	0.0315055
LMF1	chr16:903634-1031318	4.52742	3.57318	-0.341481	0.00955	0.0315055
ARHGAP20	chr11:110447765-110583451	1.14119	0.868365	-0.394167	0.00955	0.0315055
EDF1	chr9:139690789-139760806	411.334	566.625	0.462085	0.0095	0.0313776
AHR	chr7:17338275-17385775	48.581	41.7443	-0.218812	0.0095	0.0313776
KIAA1377	chr11:101761404-101871793	2.09382	1.76174	-0.249139	0.0095	0.0313776
RNASET2	chr6:167342925-167370077	8.6231	6.65449	-0.373878	0.0095	0.0313776
PALM	chr19:708952-748330	4.86044	5.89553	0.278534	0.00945	0.0312494
PREB	chr2:27346656-27357542	26.317	22.7857	-0.20787	0.00945	0.0312494
KAT5	chr11:65479472-65488409	12.9682	9.86868	-0.39405	0.00945	0.0312494
KRT10	chr17:38974072-38992526	29.2017	35.5124	0.28227	0.0094	0.0311136
MLLT3	chr9:20343247-20622514	10.1211	11.7691	0.217639	0.0094	0.0311136
CUL2	chr10:35297478-35379570	12.0688	13.8133	0.194768	0.0094	0.0311136
IRF3	chr19:50162824-50177199	17.7264	21.8072	0.298906	0.00935	0.0309701
RAB12	chr18:8609442-8639380	21.5972	24.9573	0.208619	0.00935	0.0309701
AP1AR	chr4:113152894-113191211	11.8249	10.4536	-0.177837	0.00935	0.0309701
WDFY3	chr4:85590692-85887544	3.8552	3.3481	-0.203461	0.00935	0.0309701
LCAT,SLC12A4	chr16:67973786-68002597	13.3663	11.506	-0.216206	0.00935	0.0309701
CCNF	chr16:2479394-2508955	14.2497	12.4301	-0.197091	0.0093	0.030841
RLIM	chrX:73802810-73834461	21.7825	18.6728	-0.22223	0.0093	0.030841
MIA3	chr1:222791443-222885864	26.8789	21.4601	-0.324817	0.0093	0.030841
COX7C	chr5:85913783-85916583	412.017	361.3	-0.189505	0.00925	0.0307044
TTC7B	chr14:91006931-91282761	5.73357	4.8562	-0.239606	0.00925	0.0307044
ACADSB	chr10:124768428-124817806	2.47672	2.06684	-0.261007	0.00925	0.0307044
HOXB3,HOXB5,HOXB6	chr17:46626231-46683774	5.60337	7.4833	0.41738	0.0092	0.0305675
CXorf38	chrX:40486172-40506819	7.95315	9.3582	0.234704	0.0092	0.0305675
HEATR2	chr7:588833-826128	23.6014	20.443	-0.207263	0.0092	0.0305675
PTK6	chr20:62158290-62168737	12.9738	15.7287	0.277795	0.00915	0.030423
PLXNB2	chr22:50713407-50746005	36.6555	42.8798	0.226265	0.00915	0.030423
RAD23A	chr19:13056653-13064658	91.6568	107.071	0.224249	0.00915	0.030423
OXCT1	chr5:41730166-41870791	77.9781	90.8045	0.219693	0.00915	0.030423
BRD1	chr22:50166922-50219494	8.67599	10.0357	0.210042	0.00915	0.030423
NKX3-1	chr8:23536205-23540450	2.90125	3.68647	0.345564	0.0091	0.0303001
CCDC51	chr3:48473579-48481529	12.4375	14.7573	0.246729	0.0091	0.0303001
AMIGO1	chr1:110048686-110052336	2.53118	1.90621	-0.4091	0.0091	0.0303001
EGLN2,MIA,RAB4B	chr19:41281081-41314406	22.172	25.7269	0.214536	0.00905	0.0301552
RBM15	chr1:110881944-110899186	9.23938	7.76755	-0.250337	0.00905	0.0301552
ZNF780A	chr19:40575050-40596845	4.05118	3.03086	-0.418613	0.00905	0.0301552
PRRG1	chrX:37208527-37316548	14.766	12.8159	-0.204345	0.009	0.0300244
GNPAT	chr1:231359508-231413719	29.7484	25.4795	-0.223473	0.00895	0.0298647
PLEKHA7	chr11:16808778-17074591	2.21812	2.7503	0.31025	0.0089	0.029712
SNRNP25	chr16:103828-107669	15.0622	17.9592	0.253792	0.0089	0.029712
NR6A1	chr9:127284702-127533576	0.942954	1.75708	0.897921	0.00885	0.0295593
NFKBIE	chr6:44225902-44233525	1.81825	2.5152	0.468125	0.00885	0.0295593
BLMH	chr17:28575212-28619184	20.6966	17.9631	-0.204364	0.00885	0.0295593
TMEM2	chr9:74298281-74384373	19.4981	22.8334	0.227807	0.0088	0.0294204
ID1	chr20:30193085-30194317	49.7184	43.6961	-0.186274	0.0088	0.0294204
MED11	chr17:4634722-4643223	12.6056	8.51208	-0.566476	0.0088	0.0294204
FAM110A	chr20:814355-826922	2.95069	1.86812	-0.659464	0.0088	0.0294204
DGCR6	chr22:18893735-18899601	2.41077	3.80521	0.658479	0.00875	0.0292813
ITGAE	chr17:3617915-3704537	2.76722	3.73943	0.434379	0.00875	0.0292813
MLF2	chr12:6857157-6862636	92.6164	108.797	0.2323	0.00875	0.0292813
ECE2	chr3:183967444-184010819	10.1919	7.3743	-0.466845	0.00875	0.0292813
TADA1	chr1:166825748-166845654	17.713	15.4321	-0.198878	0.0087	0.0291419
DPY19L2P2	chr7:102815461-102920913	4.80444	4.06464	-0.241242	0.0087	0.0291419
STK25	chr2:242295663-242448034	17.9689	22.3408	0.31418	0.00865	0.0289952
NAA15	chr4:140211070-140314763	27.434	33.6659	0.295322	0.00865	0.0289952
UROS	chr10:127474382-127511837	13.2877	15.9904	0.267115	0.00865	0.0289952
NQO2	chr6:2994201-3021788	32.7997	38.5166	0.231797	0.00865	0.0289952
IWS1	chr2:128238232-128284087	39.1856	45.8596	0.226899	0.00865	0.0289952
STS	chrX:7137471-7272682	6.4375	5.57319	-0.207998	0.00865	0.0289952
RAI1	chr17:17584786-17740325	6.2309	8.23441	0.402225	0.0086	0.0288692
MIPOL1	chr14:37667117-38020464	1.27914	1.60656	0.328796	0.0086	0.0288692
ADAR	chr1:154554533-154600456	38.2474	44.7957	0.227996	0.0086	0.0288692
VEZF1	chr17:56048876-56065615	18.3928	21.2358	0.207357	0.0086	0.0288692
GPATCH3	chr1:27216978-27226962	4.55322	3.49797	-0.380371	0.0086	0.0288692
NKX3-2	chr4:13542453-13546114	1.33195	2.09674	0.654606	0.00855	0.0287428
RNF138	chr18:29671817-29711524	12.9482	15.1829	0.229699	0.00855	0.0287428
SERTAD2	chr2:64858754-64881046	14.3739	12.565	-0.194051	0.00855	0.0287428
CASP6,PLA2G12A	chr4:110481354-110651242	13.6294	11.1501	-0.289663	0.00855	0.0287428
LOC340037	chr5:176853686-176883287	5.26641	3.00717	-0.808412	0.00855	0.0287428
PRODH	chr22:18900286-18924066	0.741771	1.2969	0.806026	0.0085	0.0286092
GRHL1	chr2:10091791-10142412	1.55177	2.0488	0.400863	0.0085	0.0286092
TMEM14A	chr6:52535883-52551387	15.7896	19.4148	0.298183	0.0085	0.0286092
TSSK6	chr19:19625027-19626469	0.797701	2.01819	1.33914	0.00845	0.0284752
TMUB1	chr7:150778143-150780620	45.9127	39.5139	-0.216532	0.00845	0.0284752
UPRT	chrX:74493893-74524732	4.83855	3.91627	-0.305097	0.00845	0.0284752
NOL8	chr9:95059639-95432547	25.9616	20.2117	-0.361191	0.00845	0.0284752
SORBS2	chr4:186506597-186877870	4.4507	6.84865	0.621787	0.0084	0.028334
WASF1	chr6:110421021-110501207	9.73593	11.1331	0.193468	0.0084	0.028334
MRPL32	chr7:42971938-42977453	69.5049	57.9786	-0.261595	0.0084	0.028334
IFT140	chr16:1543351-1662109	8.44954	7.01109	-0.269234	0.0084	0.028334
SNX13	chr7:17830384-17980131	14.1823	11.7139	-0.275868	0.0084	0.028334
EXOSC1	chr10:99195665-99205768	22.1823	25.7818	0.216947	0.00835	0.0282062
C7orf73	chr7:135347220-135361160	22.3458	25.6536	0.199157	0.00835	0.0282062
BRMS1	chr11:66104803-66112582	20.1417	23.0567	0.195	0.00835	0.0282062
NOD1	chr7:30463824-30518393	3.10035	3.73118	0.267198	0.0083	0.0280645
RNF111	chr15:59279864-59389253	9.39215	10.7713	0.19766	0.0083	0.0280645
MFAP3	chr5:153418518-153437014	16.1998	14.1531	-0.19486	0.0083	0.0280645
BAZ2A	chr12:56915608-57030163	31.4257	26.1677	-0.264159	0.0083	0.0280645
TTC28	chr22:28315363-29075853	5.09037	5.92292	0.218536	0.00825	0.0279292
CASP7	chr10:115438934-115490743	12.781	14.8493	0.2164	0.00825	0.0279292
ATAD2B	chr2:23971533-24149936	5.39616	6.2268	0.206557	0.00825	0.0279292
PSMD3	chr17:38137059-38154212	46.3457	40.6355	-0.189698	0.00825	0.0279292
C6orf130	chr6:41033982-41040197	25.9532	22.5247	-0.204407	0.00825	0.0279292
ANKHD1,ANKHD1-EIF4EBP3,EIF4EBP3	chr5:139781398-139929238	41.4545	34.9008	-0.248271	0.00825	0.0279292
NOV	chr8:120428551-120436678	6.99248	5.86346	-0.254052	0.00825	0.0279292
EAF2	chr3:121488609-121605373	6.27783	4.42659	-0.504071	0.00825	0.0279292
FADS3	chr11:61640997-61659006	27.411	31.8007	0.214304	0.0082	0.0278139
FBXO16	chr8:28285720-28347784	3.10392	1.78621	-0.797193	0.0082	0.0278139
PDIK1L	chr1:26437655-26452039	2.98667	3.62042	0.277621	0.00815	0.0276644
SNAPIN	chr1:153631144-153634326	20.1187	16.8918	-0.252214	0.00815	0.0276644
MGC12982	chr1:47897806-47900313	2.62014	1.87929	-0.479453	0.00815	0.0276644
REPS1	chr6:139225619-139309398	9.7542	8.63576	-0.1757	0.0081	0.0275215
KDM4C	chr9:6720862-7175648	6.94317	5.75954	-0.269642	0.0081	0.0275215
STRADA	chr17:61780191-61819330	6.43227	5.26691	-0.288373	0.0081	0.0275215
ZCCHC10	chr5:132332677-132362240	6.80082	8.12179	0.256089	0.00805	0.0273716
KIAA1524	chr3:108268174-108413693	13.3195	15.874	0.253123	0.00805	0.0273716
FKBP8	chr19:18642564-18654863	69.7632	80.9578	0.214705	0.00805	0.0273716
TONSL	chr8:145654162-145669812	6.47314	5.57428	-0.215681	0.00805	0.0273716
PURB	chr7:44915891-44924960	19.4775	16.5588	-0.234212	0.00805	0.0273716
LOC92249	chrX:62646438-62780944	17.7821	14.4475	-0.299607	0.00805	0.0273716
SLC27A1	chr19:17581299-17616977	5.96265	4.81903	-0.307213	0.00805	0.0273716
POLH	chr6:43543877-43596983	7.18579	5.50446	-0.384545	0.00805	0.0273716
DCUN1D2	chr13:114110093-114145023	8.32868	9.93587	0.254558	0.008	0.0272679
MYL12B	chr18:3262110-3278282	132.696	157.2	0.244483	0.008	0.0272679
INSIG2	chr2:118846049-118868080	13.8112	15.8079	0.1948	0.008	0.0272679
METTL2B	chr7:128116782-128143080	14.9375	13.0226	-0.197927	0.008	0.0272679
USP5	chr12:6961284-6975795	21.0697	18.3122	-0.20236	0.008	0.0272679
BACH1	chr21:30671219-30734217	27.1974	23.1308	-0.233653	0.008	0.0272679
RABGAP1L	chr1:174128551-174964445	11.5425	9.4592	-0.28716	0.008	0.0272679
FBLIM1	chr1:16085254-16113084	6.24251	7.67237	0.297546	0.00795	0.0271638
SMEK2	chr2:55774437-55845841	29.0533	34.2433	0.237118	0.00795	0.0271638
GRB2	chr17:73314156-73401790	32.8357	38.5648	0.232021	0.00795	0.0271638
RPL39	chrX:118920468-118925606	1085.74	924.86	-0.231368	0.00795	0.0271638
LRRC3	chr21:45875392-45878739	2.26237	1.56407	-0.53253	0.00795	0.0271638
TMEM140	chr7:134832765-134855578	4.38916	6.15275	0.487287	0.0079	0.027026
RNASEH2A	chr19:12917427-12924462	65.074	74.6869	0.198774	0.0079	0.027026
LOC100287314	chr12:30948614-30955645	2.84782	1.96385	-0.53617	0.0079	0.027026
MDM1	chr12:68688345-68726161	4.91102	6.20828	0.338171	0.00785	0.0268747
HILPDA	chr7:128095883-128101272	17.1746	20.1072	0.227433	0.00785	0.0268747
PCMTD1	chr8:52730125-52811735	16.1129	13.8787	-0.21534	0.00785	0.0268747
ZC3H10	chr12:56512029-56516278	3.73791	2.80176	-0.415897	0.00785	0.0268747
USP39	chr2:85829964-85876471	27.9865	35.1934	0.330574	0.0078	0.0267297
ATP5E,SLMO2	chr20:57603732-57617901	506.164	624.936	0.304104	0.0078	0.0267297
MLH1	chr3:37034840-37092338	14.2333	16.6196	0.223612	0.0078	0.0267297
LOC100507217	chr15:93426042-93443067	42.1787	48.9439	0.214614	0.0078	0.0267297
FNTA	chr8:42911441-42940986	41.0701	35.8051	-0.197921	0.0078	0.0267297
ZYG11A	chr1:53308182-53360247	7.86536	6.72731	-0.225483	0.0078	0.0267297
BBS2	chr16:56485423-56554008	21.6031	15.6567	-0.464461	0.0078	0.0267297
ST6GALNAC2	chr17:74561460-74582145	3.02623	3.99385	0.400258	0.00775	0.0266106
SOCS5	chr2:46926098-46989927	18.4443	16.1111	-0.195117	0.00775	0.0266106
DNAJC17	chr15:41060066-41106826	6.61499	9.76968	0.562572	0.0077	0.0264519
TXNDC17	chr17:6481356-6554954	4.58507	6.56234	0.517266	0.0077	0.0264519
MBD2	chr18:51677970-51751158	21.9973	25.8641	0.233624	0.0077	0.0264519
CTDSP1	chr2:219263060-219270665	17.2044	19.988	0.216357	0.0077	0.0264519
C19orf25	chr19:1450147-1479228	3.06808	4.30629	0.489108	0.00765	0.0263061
NDUFS1	chr2:206983675-207024260	30.7243	36.3692	0.243335	0.00765	0.0263061
TACO1	chr17:61678230-61685725	13.1755	15.4995	0.234361	0.00765	0.0263061
HDAC6	chrX:48660484-48683380	9.18629	8.01585	-0.196628	0.00765	0.0263061
ZCCHC14	chr16:87439830-87525837	16.8708	20.1382	0.255406	0.0076	0.0261663
ZBTB38	chr3:141042944-141168632	24.4261	28.7138	0.233326	0.0076	0.0261663
SUMO3	chr21:46225496-46238044	60.3622	70.6196	0.226424	0.0076	0.0261663
RPL22	chr1:6245079-6259679	286.847	245.518	-0.224455	0.0076	0.0261663
HECTD1	chr14:31569194-31676948	22.5687	18.8102	-0.262812	0.0076	0.0261663
DHX34	chr19:47852537-47885961	4.30326	3.31475	-0.376531	0.0076	0.0261663
LOC100272216	chr5:68926979-68929028	2.11419	1.36291	-0.633418	0.0076	0.0261663
MTRF1L	chr6:153307125-153323925	11.2531	13.0265	0.211126	0.00755	0.0260391
FGD4	chr12:32655040-32798984	2.56744	2.9639	0.207168	0.00755	0.0260391
ZC3H8	chr2:112973438-113012676	21.6822	24.9324	0.201507	0.00755	0.0260391
SLC25A46	chr5:110074706-110100858	26.8105	23.0062	-0.220778	0.00755	0.0260391
NGDN	chr14:23938897-23947402	15.7853	13.1427	-0.264319	0.00755	0.0260391
FAM72B	chr1:120839004-120855681	3.50323	2.67084	-0.391393	0.00755	0.0260391
C11orf73	chr11:86013252-86056985	24.0281	28.3912	0.240722	0.0075	0.025905
NTAN1	chr16:15131714-15149833	33.6607	38.6782	0.200454	0.0075	0.025905
RUNDC1	chr17:41132581-41145843	7.3026	8.36633	0.196184	0.0075	0.025905
YKT6	chr7:44240577-44253893	30.2483	34.604	0.194082	0.0075	0.025905
IGFLR1,U2AF1L4	chr19:36230150-36236408	3.70705	6.39031	0.785614	0.00745	0.0257578
PFN1	chr17:4848894-4852573	651.341	771.375	0.244019	0.00745	0.0257578
MLXIP	chr12:122516651-122631911	11.6976	13.8351	0.242125	0.00745	0.0257578
KCNAB2	chr1:5922869-6161253	15.5486	13.1511	-0.241608	0.00745	0.0257578
RHOF	chr12:122150657-122231594	67.8558	81.2103	0.259191	0.0074	0.0256167
CPSF2	chr14:92588297-92631790	29.9261	35.2062	0.234427	0.0074	0.0256167
ZNF532	chr18:56530060-56653709	6.58555	7.67311	0.220508	0.00735	0.0254562
PIGC	chr1:172389827-172437969	17.6918	20.5054	0.21293	0.00735	0.0254562
PIP4K2A	chr10:22823765-23003503	7.91738	6.95857	-0.186233	0.00735	0.0254562
PSMA2	chr7:42956461-42971805	54.3737	47.2838	-0.201562	0.00735	0.0254562
FNBP4	chr11:47738067-47788993	47.1759	40.1532	-0.232533	0.00735	0.0254562
FNDC3B	chr3:171757417-172118526	44.6154	37.3695	-0.255683	0.00735	0.0254562
COQ10B	chr2:198318230-198339851	9.15826	7.63109	-0.263185	0.00735	0.0254562
ZBTB37	chr1:173837492-173856119	1.76088	1.1925	-0.562307	0.00735	0.0254562
TXNDC12	chr1:52485803-52521047	45.3467	52.1995	0.203039	0.0073	0.0253333
SEC11A	chr15:85212774-85259674	133.7	113.468	-0.236708	0.0073	0.0253333
C8orf59	chr8:86089618-86132643	32.6697	26.7594	-0.287911	0.0073	0.0253333
TIMM13	chr19:2389783-2427875	7.57044	9.29183	0.295586	0.00725	0.0251785
SLC26A2	chr5:149340299-149366963	6.54248	5.64763	-0.212193	0.00725	0.0251785
SNF8	chr17:46985730-47022194	40.4649	55.6895	0.460733	0.0072	0.0250173
PRR3	chr6:30509154-30532473	8.22568	10.722	0.382361	0.0072	0.0250173
MRPL50	chr9:104151483-104160919	22.4296	18.9042	-0.246694	0.0072	0.0250173
NPEPPS	chr17:45608443-45701549	20.1094	23.0923	0.199545	0.00715	0.0248683
GEMIN4	chr17:635846-655510	13.4725	11.1412	-0.274117	0.00715	0.0248683
ACTA2	chr10:90694830-90775571	5.36476	3.74909	-0.516973	0.00715	0.0248683
FKBP5	chr6:35541222-35704724	24.4066	28.7761	0.2376	0.0071	0.0247129
ZNF770	chr15:35270541-35280497	21.3037	25.0845	0.235692	0.0071	0.0247129
KIAA0247	chr14:70078309-70181861	4.39835	3.75349	-0.228733	0.0071	0.0247129
MSLN	chr16:810764-818928	105.961	124.492	0.232513	0.00705	0.0245572
LRRC1	chr6:53659777-53788919	10.1069	8.54118	-0.242828	0.00705	0.0245572
DR1	chr1:93811472-93830273	44.4463	52.4118	0.237829	0.007	0.0243952
MEPCE	chr7:100026412-100031749	31.2426	26.3934	-0.243336	0.007	0.0243952
OTUD3	chr1:20208887-20239437	2.81752	2.35532	-0.258502	0.007	0.0243952
METTL6	chr3:15425531-15469042	15.881	18.9375	0.253941	0.00695	0.0242391
HDHD2	chr18:44633780-44676871	7.2846	8.67525	0.252055	0.00695	0.0242391
NAT10	chr11:34127110-34168577	26.8383	23.0111	-0.221962	0.00695	0.0242391
HIST1H2AD,HIST1H3D	chr6:26197011-26199471	1.30226	3.67791	1.49787	0.0069	0.0240888
RBL2	chr16:53468350-53537170	21.4156	17.8217	-0.265022	0.0069	0.0240888
ZNF432	chr19:52536676-52552073	1.62249	1.1002	-0.560452	0.0069	0.0240888
SMPDL3A	chr6:123109970-123130864	1.70407	1.07934	-0.658841	0.0069	0.0240888
TH1L	chr20:57556310-57582309	44.3401	58.8256	0.40783	0.00685	0.0239382
RANBP2	chr2:109335936-109402267	25.9648	22.1472	-0.229432	0.00685	0.0239382
USE1	chr19:17326154-17330754	23.6822	28.5461	0.269491	0.0068	0.0237753
ZNF395	chr8:28203101-28243977	13.7759	11.9624	-0.203641	0.0068	0.0237753
PSMB5	chr14:23495059-23504429	57.1536	48.8678	-0.22596	0.0068	0.0237753
DISP1	chr1:222988384-223179337	2.51933	3.12883	0.312585	0.00675	0.0236182
ODF2	chr9:131217433-131263571	46.4522	38.4571	-0.272498	0.00675	0.0236182
WASH1	chr9:14510-29739	1.31212	0.722738	-0.860356	0.00675	0.0236182
MZT2A	chr2:132233579-132250064	19.5248	25.6331	0.392699	0.0067	0.0234668
DERA	chr12:16064185-16190315	22.3171	25.7644	0.207231	0.0067	0.0234668
SPG20	chr13:36875774-36944317	16.5117	14.3998	-0.197442	0.0067	0.0234668
EIF2C2	chr8:141530218-141645646	14.7182	12.4846	-0.237455	0.0067	0.0234668
TOLLIP	chr11:1295597-1330892	4.95173	4.09383	-0.274479	0.0067	0.0234668
ZNF222	chr19:44529493-44537262	2.59663	1.75842	-0.562362	0.0067	0.0234668
MTRNR2L6	chr7:142374130-142375525	1.14045	1.89743	0.734442	0.00665	0.0233268
PARP10	chr8:145051319-145060635	2.0377	2.7366	0.425441	0.00665	0.0233268
EHD4	chr15:42190799-42264779	9.91998	11.3857	0.198815	0.00665	0.0233268
MNF1	chr6:33665263-33679504	77.5294	92.461	0.254101	0.0066	0.0231747
RALY	chr20:32581457-32671042	24.2282	28.6005	0.239355	0.0066	0.0231747
C1orf212	chr1:35315962-35325417	4.16962	4.8184	0.20864	0.0066	0.0231747
OAZ2	chr15:64979638-64995462	14.076	16.2317	0.205581	0.0066	0.0231747
ZNF646	chr16:31085693-31100130	4.32019	3.6927	-0.226417	0.0066	0.0231747
ATP6V1D	chr14:67804320-67826720	19.6446	17.2246	-0.18967	0.00655	0.0230338
OSMR	chr5:38843390-38935743	75.184	61.9724	-0.278801	0.00655	0.0230338
C14orf28	chr14:45366506-45376460	1.89469	1.34157	-0.498041	0.00655	0.0230338
DNAJC1	chr10:22045414-22292650	12.4305	10.7526	-0.209197	0.00645	0.0227165
MOSPD2	chrX:14891526-14940304	15.5187	11.9101	-0.381819	0.00645	0.0227165
TMEM55A	chr8:92006501-92053203	2.02175	1.31535	-0.620163	0.00645	0.0227165
ARPC1B	chr7:98972297-99067837	69.865	104.553	0.581592	0.0064	0.0225575
EDNRA	chr4:148402068-148466106	3.24593	3.97655	0.292882	0.0064	0.0225575
C14orf166	chr14:52456227-52471420	139.079	118.339	-0.232983	0.0064	0.0225575
JRK	chr8:143738850-143751401	3.602	2.75649	-0.385966	0.0064	0.0225575
RAD51B	chr14:68286495-69062738	5.006	3.78218	-0.404443	0.0064	0.0225575
C14orf109	chr14:93651295-93653431	10.0841	7.54777	-0.417959	0.0064	0.0225575
ZNF696	chr8:144373558-144382120	1.56647	1.14659	-0.450176	0.0064	0.0225575
FRG1	chr4:190861973-190884565	13.8447	16.8041	0.27948	0.00635	0.0224208
TMEM160	chr19:47549166-47551882	18.9084	25.8087	0.448828	0.0063	0.0222499
FAM126A	chr7:22980877-23053770	10.4539	12.0189	0.201262	0.0063	0.0222499
PAPPA	chr9:118916070-119164600	4.76546	4.12359	-0.208714	0.0063	0.0222499
TCERG1	chr5:145826855-145891470	43.0056	35.7914	-0.264911	0.0063	0.0222499
ARHGAP8,PRR5,PRR5-ARHGAP8	chr22:45064426-45258664	5.76481	4.26207	-0.435718	0.0063	0.0222499
MGC23284	chr16:88729780-88753594	1.45338	0.626099	-1.21495	0.0063	0.0222499
GATAD2A	chr19:19496641-19619749	14.8068	16.9448	0.194583	0.00625	0.0221125
CASC4	chr15:44580908-44707959	41.3122	34.959	-0.240903	0.00625	0.0221125
ZNF540	chr19:38039850-38105079	1.42989	0.876613	-0.705895	0.00625	0.0221125
VPS26A	chr10:70883907-70932616	37.7806	44.4303	0.233898	0.0062	0.0219522
POLB	chr8:42195972-42229331	16.537	19.2788	0.221313	0.0062	0.0219522
ATP13A1	chr19:19756009-19774503	15.2521	13.0961	-0.21987	0.0062	0.0219522
TMEM39B	chr1:32538502-32568467	12.4498	10.3416	-0.267672	0.0062	0.0219522
CDC42	chr1:22379119-22419436	99.8483	117.605	0.236141	0.00615	0.0218028
APH1A	chr1:150237509-150241609	38.5007	33.2953	-0.209566	0.00615	0.0218028
PLDN	chr15:45879416-45901958	19.3009	16.3842	-0.236366	0.00615	0.0218028
IRF5	chr7:128577993-128590189	1.29485	1.85174	0.516099	0.0061	0.0216421
C10orf114	chr10:21781363-21786213	3.08164	4.24668	0.462637	0.0061	0.0216421
SUV420H2	chr19:55851220-55859489	3.14686	4.19367	0.414303	0.0061	0.0216421
SLBP	chr4:1694526-1714030	55.3365	48.3312	-0.195277	0.0061	0.0216421
MORC2	chr22:31318294-31364887	17.5784	15.2544	-0.204577	0.0061	0.0216421
KIF16B	chr20:16252748-16554079	9.05474	7.77782	-0.219307	0.00605	0.021492
RGS3	chr9:116207010-116360018	5.53624	4.45119	-0.314715	0.00605	0.021492
CHMP4B	chr20:32399109-32442173	81.068	95.9025	0.242435	0.006	0.0213252
ZNF865	chr19:56124958-56129907	3.46403	2.81213	-0.300788	0.006	0.0213252
ATP13A2	chr1:17312452-17338423	7.29998	9.06704	0.312738	0.00595	0.0211582
HLCS	chr21:38071990-38362545	7.43551	9.0992	0.291308	0.00595	0.0211582
BUB1B,PAK6	chr15:40453209-40569688	28.5932	33.9888	0.249388	0.00595	0.0211582
NARS2	chr11:78147006-78285909	14.3526	16.9296	0.238238	0.00595	0.0211582
TDG	chr12:104359592-104382709	14.6006	16.9361	0.214071	0.00595	0.0211582
CD151	chr11:832951-838907	65.6368	75.8755	0.209128	0.00595	0.0211582
BCR	chr22:23522551-23660224	11.3728	13.0371	0.197032	0.00595	0.0211582
RUSC2	chr9:35490006-35563896	6.61099	5.79813	-0.189279	0.00595	0.0211582
TAF5L	chr1:229728865-229761794	15.7461	13.4326	-0.22926	0.00595	0.0211582
LOC400027	chr12:46119502-46121704	6.10701	4.80872	-0.344814	0.00595	0.0211582
SUMO1	chr2:203070902-203103322	64.3257	78.2454	0.282611	0.0059	0.021034
HDAC2	chr6:114257319-114292359	17.6887	20.9245	0.242364	0.0059	0.021034
IARS	chr9:94972500-95056038	97.1878	114.591	0.237642	0.0059	0.021034
UBN2	chr7:138916230-138992982	6.47783	5.61436	-0.20639	0.0059	0.021034
ANKRD29	chr18:21179977-21242849	3.22164	2.33811	-0.462454	0.0059	0.021034
NOMO1	chr16:14927642-14990014	18.6187	16.1887	-0.201759	0.00585	0.0208824
NMT1	chr17:43138679-43186382	20.3939	17.6476	-0.208667	0.00585	0.0208824
CHIC1	chrX:72782983-72906937	3.22848	2.75458	-0.22902	0.00585	0.0208824
COX14	chr12:50505899-50514234	32.7567	26.273	-0.318212	0.00585	0.0208824
TTC32	chr2:20096442-20101744	6.42221	4.62549	-0.473464	0.00585	0.0208824
SDCCAG8	chr1:243419230-244013478	8.76928	11.4222	0.381315	0.0058	0.0207304
C5orf22	chr5:31532372-31555278	26.455	31.1286	0.234704	0.0058	0.0207304
LIG1	chr19:48618702-48673590	8.02525	9.26735	0.207611	0.0058	0.0207304
PACSIN3	chr11:47198995-47208010	44.0541	50.6749	0.201996	0.0058	0.0207304
HEXA	chr15:72635777-72671129	36.7906	32.0328	-0.199791	0.0058	0.0207304
LOC147727	chr19:10762537-10764548	4.00907	2.96115	-0.437109	0.0058	0.0207304
BHLHE41	chr12:26272958-26278003	3.7628	4.56116	0.277594	0.00575	0.0205833
EIF4G2	chr11:10808338-10830582	232.281	273.438	0.235341	0.00575	0.0205833
TOB2	chr22:41829491-41843027	8.44853	9.91038	0.23024	0.00575	0.0205833
TMEM59L	chr19:18723681-18731849	3.25558	2.04528	-0.670617	0.00575	0.0205833
CTNNAL1	chr9:111704850-111775764	57.5038	67.9791	0.241434	0.0057	0.0204252
BEGAIN	chr14:101003425-101036131	23.1635	26.8792	0.214633	0.0057	0.0204252
UTP18	chr17:49337896-49375292	35.7418	41.166	0.203839	0.0057	0.0204252
WDR76	chr15:44119111-44160680	15.4418	17.7793	0.203356	0.0057	0.0204252
SMG8	chr17:57287370-57292611	6.4945	5.46375	-0.249329	0.0057	0.0204252
NPHP4	chr1:5922869-6161253	4.63512	3.33558	-0.474668	0.0057	0.0204252
SIRT7	chr17:79869814-79876058	7.60358	9.42047	0.30912	0.00565	0.0202773
TUBGCP5	chr15:22833394-22874022	8.64712	10.0521	0.217207	0.00565	0.0202773
SCOC	chr4:141178310-141303838	20.5092	17.7027	-0.212303	0.00565	0.0202773
KLHL8	chr4:88081351-88142012	7.00841	6.01776	-0.219861	0.00565	0.0202773
PRKAG2	chr7:151253200-151576308	9.41017	7.82357	-0.266394	0.00565	0.0202773
LOC100127888	chr20:61273782-61304053	12.8004	7.27712	-0.814744	0.00565	0.0202773
LOC100859930	chr5:180256953-180262726	5.7824	7.47032	0.369501	0.0056	0.0201392
ANKRD11	chr16:89333935-89556969	29.4859	35.4688	0.266522	0.0056	0.0201392
RNF19B	chr1:33401921-33430286	24.3098	20.8085	-0.224359	0.0056	0.0201392
PTPMT1	chr11:47586981-47606146	18.4196	24.0881	0.387083	0.00555	0.0199749
SLC25A4	chr4:186064416-186071538	2.54486	3.11892	0.29346	0.00555	0.0199749
PRPF18	chr10:13628938-13673375	7.172	8.76965	0.290143	0.00555	0.0199749
FAM192A	chr16:57186324-57219977	34.0299	40.2709	0.242937	0.00555	0.0199749
BMP1	chr8:22022652-22069840	17.885	20.7973	0.217649	0.00555	0.0199749
MCM10	chr10:13203553-13253117	9.0249	10.4936	0.217524	0.00555	0.0199749
STK10	chr5:171469073-171615346	5.94282	5.18266	-0.197452	0.00555	0.0199749
CD81	chr11:2398546-2418649	51.7761	44.5436	-0.217067	0.00555	0.0199749
DCTPP1	chr16:30435018-30441373	31.8001	27.2949	-0.220401	0.00555	0.0199749
CALML4	chr15:68346571-68498478	3.99926	2.93508	-0.44633	0.00555	0.0199749
LINC00162	chr21:46418696-46424642	7.77857	4.99456	-0.639148	0.00555	0.0199749
SRD5A3	chr4:56212387-56251747	1.69504	2.21752	0.387628	0.0055	0.0198512
H2AFV	chr7:44866383-44887725	47.4152	60.7976	0.358665	0.0055	0.0198512
SLC5A5	chr19:17982781-18005983	2.73375	3.49488	0.354362	0.0055	0.0198512
AZI1	chr17:79163329-79196751	9.39777	8.1635	-0.20313	0.0055	0.0198512
NQO1	chr16:69743303-69760533	112.583	95.4952	-0.237494	0.0055	0.0198512
C12orf39	chr12:21679187-21686090	5.22973	2.51374	-1.0569	0.0055	0.0198512
CLEC2D	chr12:9822307-9852151	2.20895	3.54745	0.683421	0.00545	0.0197114
STX4	chr16:31044902-31051732	18.8442	23.3197	0.307427	0.00545	0.0197114
ZNF434	chr16:3432002-3451025	5.42775	6.48714	0.25723	0.00545	0.0197114
MTBP	chr8:121457665-121535875	5.82803	6.89433	0.242403	0.00545	0.0197114
ZFP161	chr18:5289017-5297052	5.92251	6.92797	0.226224	0.00545	0.0197114
NEDD4	chr15:56119121-56285835	7.77744	9.03903	0.216872	0.00545	0.0197114
TRPC4AP	chr20:33543703-33680632	43.4364	36.6146	-0.246488	0.00545	0.0197114
TMEM42	chr3:44803208-44914839	38.9402	67.6529	0.796891	0.0054	0.0195661
MBNL2	chr13:97874554-98046374	37.1616	46.1754	0.31331	0.0054	0.0195661
PIEZO2	chr18:10670243-11148761	1.87067	2.24078	0.260448	0.0054	0.0195661
PKP2	chr12:32943679-33049780	8.8885	10.3513	0.219805	0.0054	0.0195661
ACBD3	chr1:226332379-226374423	44.5837	37.8011	-0.238087	0.0054	0.0195661
RAB31	chr18:9708227-9862553	40.4888	34.2287	-0.242317	0.0054	0.0195661
RNPS1	chr16:2303080-2318413	92.3575	77.5383	-0.252319	0.0054	0.0195661
FZD7	chr2:202899309-202903160	3.43235	2.7307	-0.329928	0.0054	0.0195661
LOC100505678	chr5:110831911-111312628	0.587258	1.94464	1.72744	0.00535	0.0194303
PUS1	chr12:132413744-132428565	12.8661	15.3191	0.251763	0.00535	0.0194303
PHTF2	chr7:77428108-77586821	27.1726	22.9033	-0.246593	0.00535	0.0194303
NUDT4	chr12:93771671-93797024	35.2699	29.6777	-0.249061	0.00535	0.0194303
FAM160A2	chr11:6232502-6255941	6.8716	5.67846	-0.275147	0.00535	0.0194303
RAET1E	chr6:150139893-150244248	4.35886	1.65523	-1.39692	0.00535	0.0194303
FAM45A	chr10:120863610-120897376	2.48263	3.35274	0.433472	0.0053	0.0192838
PRAME	chr22:22890077-22901696	6.94014	8.44925	0.283858	0.0053	0.0192838
GINS4	chr8:41386724-41402565	10.123	11.8298	0.224784	0.0053	0.0192838
CCDC90B	chr11:82972364-82997393	18.6495	16.0641	-0.215298	0.0053	0.0192838
GMPPB	chr3:49726949-49761384	8.49661	5.71608	-0.57186	0.0053	0.0192838
OSTBETA	chr15:65337707-65360388	1.09735	2.46248	1.1661	0.00525	0.0191268
ZNF79	chr9:130186652-130208452	2.77709	3.62958	0.386226	0.00525	0.0191268
CHN1	chr2:175664041-175870107	4.74241	5.90122	0.315394	0.00525	0.0191268
MRPS23	chr17:55916286-55927433	12.3039	14.6643	0.253196	0.00525	0.0191268
AKAP12	chr6:151561133-151679694	7.60222	8.74345	0.201781	0.00525	0.0191268
RIPK1	chr6:3064268-3115492	6.59304	7.54989	0.19551	0.00525	0.0191268
KDELR1	chr19:48885793-48894957	97.9321	82.5474	-0.246559	0.00525	0.0191268
KIAA0141	chr5:141303384-141321722	13.912	11.65	-0.255993	0.00525	0.0191268
DUS1L	chr17:80015659-80026709	28.5491	33.9705	0.250839	0.0052	0.0189842
PODXL	chr7:131185020-131241376	67.7378	79.5577	0.232041	0.0052	0.0189842
JARID2	chr6:15246526-15522253	5.20743	5.97302	0.197889	0.0052	0.0189842
ADNP2	chr18:77866914-77898228	6.3717	5.58758	-0.189454	0.0052	0.0189842
CWC25	chr17:36957276-36981589	9.47486	7.87411	-0.266988	0.0052	0.0189842
ERCC6,PGBD3	chr10:50663329-50747147	20.2253	16.6351	-0.281931	0.0052	0.0189842
LOC100506599	chr9:138354564-138364095	1.30063	0.833404	-0.642121	0.0052	0.0189842
MEX3B	chr15:82334127-82338361	1.24373	1.81342	0.544033	0.00515	0.0188411
DCLK2	chr4:150999425-151178608	1.53838	2.04599	0.411391	0.00515	0.0188411
SLC9A1	chr1:27425299-27481451	5.8424	6.86002	0.231653	0.00515	0.0188411
HAUS8	chr19:17160570-17186343	14.3164	16.8089	0.231549	0.00515	0.0188411
MARK4	chr19:45754515-45808541	5.51527	4.76423	-0.211189	0.00515	0.0188411
ZNF221	chr19:44455396-44471752	2.61118	1.87657	-0.476603	0.00515	0.0188411
MZF1	chr19:59070552-59086164	5.04974	3.25723	-0.63256	0.00515	0.0188411
AGXT2L1	chr4:109663201-109684235	0.418652	0.907511	1.11616	0.0051	0.0186924
NOP14	chr4:2937277-2965194	24.9638	21.5422	-0.212667	0.0051	0.0186924
PIM3	chr22:50354142-50357720	45.4049	39.1691	-0.213135	0.0051	0.0186924
SLC30A7	chr1:101361631-101447311	7.59251	6.54721	-0.213698	0.0051	0.0186924
TM9SF4	chr20:30697308-30758183	23.2025	19.9047	-0.221171	0.0051	0.0186924
TMEM109	chr11:60681370-60690915	56.6299	48.0851	-0.235974	0.0051	0.0186924
PRICKLE4,TOMM6	chr6:41748499-41760655	115.255	97.6026	-0.239836	0.0051	0.0186924
CLP1	chr11:57425215-57429337	5.88457	4.47386	-0.395418	0.0051	0.0186924
HSPA14	chr10:14880236-14913756	13.9558	16.4781	0.239686	0.00505	0.0185481
CYP1A1	chr15:75011882-75017877	1.14584	0.680132	-0.75252	0.00505	0.0185481
TRAPPC2L	chr16:88923505-88929074	13.8431	18.8161	0.442801	0.005	0.0183741
LRRC20	chr10:72058728-72142382	2.77805	3.5999	0.373884	0.005	0.0183741
FKBP3	chr14:45553301-45603732	29.0704	36.5944	0.332074	0.005	0.0183741
ERAL1	chr17:27182042-27188075	26.1633	31.2253	0.255171	0.005	0.0183741
H2AFX	chr11:118964565-118966234	47.1551	55.1377	0.225627	0.005	0.0183741
KIAA2026	chr9:5914040-6008003	7.41857	5.841	-0.344926	0.005	0.0183741
GOSR2	chr17:45000485-45030475	17.6246	14.7316	-0.258679	0.00495	0.0182239
CLN5	chr13:77566058-77576652	4.95669	3.98549	-0.314622	0.00495	0.0182239
ANKS6	chr9:101494290-101558794	13.7605	10.6621	-0.368043	0.00495	0.0182239
CCDC167	chr6:37450696-37467700	18.8468	14.1027	-0.418351	0.00495	0.0182239
ZNF484	chr9:95607645-95640292	2.45844	3.09844	0.333801	0.0049	0.0180684
FAM102B	chr1:109102970-109181949	34.8713	41.154	0.238994	0.0049	0.0180684
FAM105B	chr5:14664782-14699842	16.8051	14.2025	-0.242753	0.0049	0.0180684
TIGD7	chr16:3348807-3368576	1.72255	1.10408	-0.641707	0.0049	0.0180684
PMCH	chr12:102513955-102591614	6.93577	11.0239	0.668501	0.00485	0.017903
PLAC2	chr19:5558177-5568005	5.9772	7.03324	0.234719	0.00485	0.017903
PAPD5	chr16:50186828-50269219	5.62415	6.56032	0.222131	0.00485	0.017903
FAM114A1	chr4:38869353-38947365	20.4706	17.7184	-0.208306	0.00485	0.017903
PDPR	chr16:70147528-70196432	7.8683	6.77164	-0.216546	0.00485	0.017903
CALCOCO2	chr17:46908371-46942229	33.5138	39.7397	0.245826	0.0048	0.0177465
TUBA1B	chr12:49521566-49525304	143.221	169.672	0.244501	0.0048	0.0177465
HMBS	chr11:118955586-118964259	25.5591	29.6461	0.214003	0.0048	0.0177465
AP3D1	chr19:2100990-2151556	28.3749	23.8744	-0.24915	0.0048	0.0177465
HSPD1	chr2:198351307-198418423	277.516	232.064	-0.25805	0.0048	0.0177465
POLR1C	chr6:43484776-43489570	28.3013	23.3781	-0.27571	0.0048	0.0177465
TOR2A	chr9:130478357-130497628	11.6818	9.31707	-0.326319	0.0048	0.0177465
KIAA0415	chr7:4815261-4923335	5.55238	4.42019	-0.328998	0.0048	0.0177465
LYSMD2	chr15:52015260-52043650	13.2354	10.0033	-0.403925	0.0048	0.0177465
IL6	chr7:22766765-22771621	0.381245	1.87	2.29425	0.00475	0.0176036
SEPT7P2	chr7:45763385-45808617	7.76464	10.0557	0.373027	0.00475	0.0176036
OIP5	chr15:41600873-41624819	16.0354	19.2495	0.263564	0.00475	0.0176036
C9orf64	chr9:86553226-86574998	21.4932	25.0127	0.218779	0.00475	0.0176036
YY1AP1	chr1:155629170-155658823	29.7654	34.5603	0.215479	0.00475	0.0176036
PCDH1	chr5:141232672-141257944	10.966	9.40682	-0.221261	0.00475	0.0176036
INPP1	chr2:191199602-191236391	21.2866	18.1851	-0.22719	0.00475	0.0176036
KIAA0513	chr16:85061409-85127828	3.10831	2.63646	-0.237532	0.00475	0.0176036
TBCCD1	chr3:186263855-186288332	5.97213	4.88949	-0.288562	0.00475	0.0176036
ZNF749	chr19:57946692-57958881	4.0293	3.16441	-0.348589	0.00475	0.0176036
KAZN	chr1:14925212-15478960	1.49233	1.00936	-0.564129	0.00475	0.0176036
ZSCAN12P1	chr6:28058928-28063493	1.06115	0.700246	-0.5997	0.00475	0.0176036
RIN3	chr14:92980124-93155334	1.86383	2.47547	0.409433	0.0047	0.0174739
ECD	chr10:74893468-74927872	22.1252	18.4387	-0.262954	0.0047	0.0174739
BRWD1	chr21:40556052-40685712	6.29458	5.18841	-0.278819	0.0047	0.0174739
DDI2,RSC1A1	chr1:15943952-15995494	14.4258	11.2719	-0.355922	0.0047	0.0174739
CCNJL	chr5:159678568-159739573	0.780005	1.26239	0.694598	0.00465	0.0173065
FAM108B1	chr9:74477367-74526148	7.06757	8.79867	0.31607	0.00465	0.0173065
RPL15	chr3:23933571-23965187	518.294	439.041	-0.239416	0.00465	0.0173065
LOC401052	chr3:10045847-10052779	1.94853	1.43376	-0.44259	0.00465	0.0173065
EIF3C,EIF3CL	chr16:28699878-28747053	1.38619	0.897973	-0.626382	0.00465	0.0173065
LOC100132356	chr5:43065041-43069463	2.57437	4.25673	0.725524	0.0046	0.0171432
MUDENG	chr14:57667149-57757736	6.41067	9.65964	0.591496	0.0046	0.0171432
TOB2P1	chr6:28183115-28186707	1.04054	1.50897	0.53623	0.0046	0.0171432
EID1	chr15:49115933-49255641	66.7323	79.391	0.25059	0.0046	0.0171432
TATDN3	chr1:212965169-212990167	7.46304	8.80966	0.239323	0.0046	0.0171432
ARL2BP	chr16:57279037-57287545	22.0552	25.857	0.229438	0.0046	0.0171432
TM2D3	chr15:102182048-102192594	20.4646	17.2595	-0.245738	0.0046	0.0171432
POLDIP2	chr17:26662547-26684603	33.353	41.6516	0.320556	0.00455	0.0169886
PLS3	chrX:114795176-114885179	98.186	116.069	0.241388	0.00455	0.0169886
NAPA	chr19:47987538-48018515	14.9113	17.3753	0.220637	0.00455	0.0169886
PARN	chr16:14529555-14724128	23.8883	27.5866	0.207663	0.00455	0.0169886
TCTN3	chr10:97423031-97453900	13.4343	11.6586	-0.204523	0.00455	0.0169886
LOC643401	chr5:27472387-27496592	25.3014	21.0659	-0.264308	0.00455	0.0169886
HIST2H2BF	chr1:149754244-149783928	0.561458	1.30943	1.22168	0.0045	0.0168334
ABCB8	chr7:150725509-150744869	9.05745	11.4642	0.339962	0.0045	0.0168334
AP2S1	chr19:47341378-47354203	34.545	40.9064	0.243847	0.0045	0.0168334
UNC13B	chr9:35161988-35405332	7.46963	6.39488	-0.224121	0.0045	0.0168334
PAM	chr5:102091028-102366808	42.1657	35.4368	-0.250821	0.0045	0.0168334
SLC39A9	chr14:69865095-69929107	26.9297	22.4554	-0.262131	0.0045	0.0168334
ZNF805	chr19:57752052-57774106	1.17707	0.917625	-0.359219	0.00445	0.0166776
CCDC23	chr1:43272722-43310660	2.62006	5.10063	0.961078	0.0044	0.0165035
STX1A	chr7:73113534-73134017	2.98584	4.0226	0.429993	0.0044	0.0165035
LOC154761	chr7:143509060-143533810	3.18927	4.12967	0.372803	0.0044	0.0165035
PALLD	chr4:169418216-169849675	30.6181	36.4942	0.253281	0.0044	0.0165035
HNRNPU	chr1:244998638-245027839	151.267	179.821	0.249465	0.0044	0.0165035
KIDINS220	chr2:8868818-8977755	10.5522	12.1579	0.204355	0.0044	0.0165035
CAPN7	chr3:15247732-15295186	16.2313	14.0332	-0.209937	0.0044	0.0165035
CCDC47	chr17:61822538-61851088	47.7745	40.2647	-0.246724	0.0044	0.0165035
IDI2-AS1	chr10:1064846-1095061	2.87782	1.23816	-1.21678	0.0044	0.0165035
COPS3	chr17:17149937-17184617	50.3532	59.4042	0.238483	0.00435	0.0163555
MGRN1	chr16:4674824-4740975	15.7518	18.3597	0.221024	0.00435	0.0163555
PRR12	chr19:50094911-50129696	5.65155	4.93673	-0.19509	0.00435	0.0163555
MEN1	chr11:64570985-64578766	18.8782	15.8702	-0.2504	0.00435	0.0163555
ENGASE	chr17:77071018-77084734	5.4844	4.20703	-0.382534	0.00435	0.0163555
GALM	chr2:38893051-38961909	7.20697	8.60937	0.256516	0.0043	0.0161893
N4BP1	chr16:48572636-48644120	6.37081	7.39194	0.214475	0.0043	0.0161893
PPEF1	chrX:18709044-18847216	18.2633	15.6678	-0.221141	0.0043	0.0161893
UBXN6	chr19:4444891-4457791	32.245	27.5919	-0.224831	0.0043	0.0161893
TMEM66	chr8:29920257-30108213	114.5	92.3979	-0.309417	0.0043	0.0161893
TPPP	chr5:659976-693510	5.07517	6.07348	0.259067	0.00425	0.0160227
DPYSL2	chr8:26371708-26515693	30.4048	36.2273	0.25278	0.00425	0.0160227
DYRK1A	chr21:38739817-38887679	10.4707	12.1573	0.215461	0.00425	0.0160227
ATP6V0A4	chr7:138391038-138490769	0.517364	1.09174	1.07737	0.0042	0.0158513
MAPK14	chr6:35995453-36079014	21.5008	25.2088	0.229535	0.0042	0.0158513
PDCL	chr9:125579612-125590935	19.5686	16.7539	-0.224041	0.0042	0.0158513
ITPRIP	chr10:106069327-106098269	33.397	27.8626	-0.261392	0.0042	0.0158513
RBM48	chr7:92158086-92166823	8.86861	7.19904	-0.300903	0.0042	0.0158513
MARS2	chr2:198570027-198573114	3.5901	2.72452	-0.398024	0.0042	0.0158513
ZNF343	chr20:2462403-2489778	4.49159	2.74866	-0.708501	0.0042	0.0158513
LTBP3	chr11:65292547-65325962	9.98188	13.6053	0.44679	0.00415	0.0157008
SPC25	chr2:169727400-169746944	11.6827	14.0768	0.268949	0.00415	0.0157008
TMPO	chr12:98906750-98951826	90.4807	107.55	0.249321	0.00415	0.0157008
DBNL	chr7:44084238-44101707	28.2406	32.8695	0.21898	0.00415	0.0157008
SMARCA2	chr9:2015341-2193623	11.8356	13.6773	0.208649	0.00415	0.0157008
LSG1	chr3:194361494-194393206	14.8047	12.5147	-0.24243	0.00415	0.0157008
SEPT10	chr2:110300375-110371783	52.3307	43.9858	-0.25062	0.00415	0.0157008
GHDC	chr17:40340966-40346550	10.4855	8.79615	-0.253448	0.00415	0.0157008
GK	chrX:30671475-30749577	5.79639	4.68859	-0.306002	0.00415	0.0157008
C20orf29	chr20:3801170-3805954	2.03598	3.05662	0.586212	0.0041	0.0155537
PTCD2	chr5:71616199-71656416	8.93141	10.685	0.258623	0.0041	0.0155537
GSK3B	chr3:119540194-119813330	21.8733	26.1379	0.256971	0.0041	0.0155537
RAD23B	chr9:110045516-110109325	114.943	136.4	0.246928	0.0041	0.0155537
NUP160	chr11:47799669-47870057	54.0387	63.7785	0.239076	0.0041	0.0155537
RLF	chr1:40627040-40706593	12.3298	10.6654	-0.209214	0.0041	0.0155537
NUFIP2	chr17:27582853-27621166	34.1852	28.9486	-0.239877	0.0041	0.0155537
CEP85L	chr6:118781934-119031238	1.55737	1.00362	-0.633899	0.0041	0.0155537
C12orf65	chr12:123717843-123745056	11.8955	14.1075	0.24604	0.00405	0.0153975
UBA6	chr4:68481478-68566889	10.1257	11.7116	0.20992	0.00405	0.0153975
NAA25	chr12:112464492-112546635	20.4985	17.1656	-0.256	0.00405	0.0153975
TMEM161A	chr19:19230391-19249310	14.5697	11.9445	-0.286629	0.00405	0.0153975
THG1L	chr5:157158322-157168374	12.3007	9.64723	-0.350549	0.00405	0.0153975
IDS	chrX:148560258-148621312	12.9275	9.90516	-0.384193	0.00405	0.0153975
POLA1	chrX:24712063-25015152	32.8531	40.8222	0.313323	0.004	0.0152364
MIF	chr22:24235896-24241117	638.384	756.816	0.245519	0.004	0.0152364
ATP11C	chrX:138808504-138914447	9.87324	8.47514	-0.220287	0.004	0.0152364
GLUL	chr1:182350838-182361341	41.0358	34.389	-0.254934	0.004	0.0152364
PRMT2	chr21:48055506-48085557	10.444	8.73611	-0.257615	0.004	0.0152364
PRKX	chrX:3522383-3631675	6.56768	5.37625	-0.288785	0.004	0.0152364
PDE3B	chr11:14665268-14893604	2.3262	1.87839	-0.308478	0.004	0.0152364
DLD	chr7:107531585-107561643	37.1025	44.0976	0.249181	0.00395	0.0150789
BCL2L1	chr20:30252260-30311730	22.767	26.6192	0.225521	0.00395	0.0150789
RNF4	chr4:2470794-2517586	18.9523	22.0639	0.21931	0.00395	0.0150789
UTP23	chr8:117778741-117786921	9.43378	8.1808	-0.205593	0.00395	0.0150789
CAMK1	chr3:9791627-9811668	7.31406	9.99919	0.45114	0.0039	0.0149043
CDKN2C	chr1:51434349-51441286	23.9039	29.3258	0.294923	0.0039	0.0149043
TTC8	chr14:89290977-89344335	7.21892	8.73573	0.275146	0.0039	0.0149043
RAP1B	chr12:69004618-69054429	83.105	98.6788	0.247806	0.0039	0.0149043
UHRF1	chr19:4909509-4962297	25.6536	30.2747	0.238949	0.0039	0.0149043
SIAH2	chr3:150458909-150481263	31.6981	36.7123	0.211864	0.0039	0.0149043
GOLGA6L5,UBE2Q2P1	chr15:85045805-85123412	2.09897	1.35851	-0.627659	0.0039	0.0149043
LINC00324	chr17:8123947-8127361	0.664998	1.25335	0.914367	0.00385	0.0147455
MYL6	chr12:56552044-56555366	310.401	368.841	0.248868	0.00385	0.0147455
DUSP12	chr1:161719556-161726967	24.0124	27.879	0.215396	0.00385	0.0147455
FBXL4	chr6:99321448-99395849	7.59442	6.34969	-0.258254	0.00385	0.0147455
IGFBP1	chr7:45927958-45933267	4.7823	3.41122	-0.487414	0.00385	0.0147455
KLHL5	chr4:39046450-39137359	23.8755	29.3793	0.29927	0.0038	0.014574
FPGS	chr9:130565153-130576556	35.7576	42.0676	0.234461	0.0038	0.014574
MAP7D3	chrX:135295378-135338641	19.8948	17.2249	-0.207892	0.0038	0.014574
COPE	chr19:19010321-19030199	101.123	84.9559	-0.251324	0.0038	0.014574
TUSC3	chr8:15397595-15624158	46.9859	39.3406	-0.256208	0.0038	0.014574
ZNF284	chr19:44576296-44591903	3.22002	2.38533	-0.432883	0.0038	0.014574
SRPK3	chrX:153046455-153051187	0.492843	1.25325	1.34647	0.00375	0.0144099
PSCA	chr8:143751725-143764165	6.99952	10.9926	0.651202	0.00375	0.0144099
PLD2	chr17:4710395-4726727	5.44305	6.49696	0.255349	0.00375	0.0144099
SNX24	chr5:122181159-122344902	15.6198	18.2533	0.22478	0.00375	0.0144099
C9orf142	chr9:139886869-139888440	55.0424	64.0892	0.219538	0.00375	0.0144099
RBM34	chr1:235294497-235324571	37.6984	43.8937	0.219511	0.00375	0.0144099
XPC	chr3:14186647-14220172	16.2516	13.9896	-0.216225	0.00375	0.0144099
IPO5	chr13:98605928-98676550	72.4989	61.2038	-0.24434	0.00375	0.0144099
CDK2AP2	chr11:67273967-67276102	49.2691	41.5587	-0.245533	0.00375	0.0144099
ZNF587B	chr19:58318449-58427978	2.89825	1.85014	-0.647549	0.00375	0.0144099
PRKCZ	chr1:1981908-2139172	12.8566	16.0855	0.323253	0.0037	0.014257
UBA1	chrX:47050198-47074649	99.5639	118.68	0.253387	0.0037	0.014257
VEGFA	chr6:43737939-43754223	28.0655	33.1192	0.238869	0.0037	0.014257
ADPGK	chr15:73043677-73090540	24.0222	20.429	-0.233747	0.0037	0.014257
SCIN	chr7:12610202-12693432	14.2721	11.9965	-0.250582	0.0037	0.014257
GEM	chr8:95261484-95274547	10.5233	8.80767	-0.256749	0.0037	0.014257
DOCK5	chr8:25042237-25273218	27.5987	23.048	-0.259955	0.0037	0.014257
CDK9	chr9:130548111-130557874	76.5457	62.6536	-0.288924	0.0037	0.014257
CRBN	chr3:3168599-3221401	21.2679	15.8857	-0.420953	0.0037	0.014257
RIBC1	chrX:53449838-53458057	1.12263	3.45994	1.62387	0.00365	0.0141032
MDK	chr11:46402617-46405375	2.06279	4.05189	0.974	0.00365	0.0141032
FAM86EP	chr4:3943668-3957148	1.18521	1.82353	0.621596	0.00365	0.0141032
YIPF1	chr1:54317391-54355487	6.72317	8.39786	0.32088	0.00365	0.0141032
VASH2	chr1:213123886-213164927	3.11992	3.86614	0.309385	0.00365	0.0141032
RAD51	chr15:40987326-41024362	10.226	12.0742	0.239692	0.00365	0.0141032
DENR	chr12:123237370-123255953	29.2561	33.9932	0.216508	0.00365	0.0141032
PLEKHA1	chr10:124134093-124191974	8.96312	7.83477	-0.19411	0.00365	0.0141032
C6orf228	chr6:11094265-11138969	11.8126	10.1041	-0.225381	0.00365	0.0141032
TSEN2	chr3:12525930-12581205	19.0233	15.9527	-0.253964	0.00365	0.0141032
NHSL1	chr6:138743180-138893668	1.87246	1.50092	-0.319087	0.00365	0.0141032
XYLB	chr3:38388250-38457119	3.97569	3.1816	-0.321453	0.00365	0.0141032
SLC6A14	chrX:115567746-115594137	2.15703	1.44776	-0.575224	0.00365	0.0141032
FBXO30	chr6:145946439-146285345	10.8216	13.4215	0.310632	0.0036	0.0139602
DDX52	chr17:35972362-36003493	22.2388	27.1428	0.287493	0.0036	0.0139602
SPECC1	chr17:19912648-20219904	23.6479	28.301	0.259142	0.0036	0.0139602
MAP1LC3B	chr16:87425800-87438380	36.8176	42.9272	0.221499	0.0036	0.0139602
SYNE1	chr6:152442818-152958534	2.50953	2.91138	0.214284	0.0036	0.0139602
VPS25	chr17:40925453-40931617	27.7733	32.0454	0.206418	0.0036	0.0139602
ABHD13	chr13:108870762-108886603	5.82176	5.05504	-0.203735	0.0036	0.0139602
COMMD6	chr13:76099349-76111991	22.6294	19.6268	-0.20537	0.0036	0.0139602
RALGDS	chr9:135973106-136024588	10.9346	9.44118	-0.211864	0.0036	0.0139602
C11orf2	chr11:64863682-64879180	27.238	23.2383	-0.229113	0.0036	0.0139602
TIMM21	chr18:71815745-71826204	6.45054	4.8701	-0.405468	0.0036	0.0139602
ZHX2	chr8:123793900-123986755	2.05102	2.60622	0.345616	0.00355	0.0138085
CNN3	chr1:95362506-95392735	59.184	71.1679	0.266019	0.00355	0.0138085
KIF11	chr10:94352824-94415152	33.2197	39.611	0.25386	0.00355	0.0138085
SHMT2	chr12:57623355-57634475	95.0673	113.188	0.251701	0.00355	0.0138085
TMEM47	chrX:34645180-34675405	17.0063	14.6247	-0.217664	0.00355	0.0138085
UPF2	chr10:11961955-12085169	12.1802	10.4594	-0.219726	0.00355	0.0138085
SETD7	chr4:140427191-140477577	17.3485	14.5276	-0.25601	0.00355	0.0138085
THAP6	chr4:76404246-76455236	5.1251	4.19277	-0.289676	0.00355	0.0138085
TLCD2	chr17:1606083-1613662	4.77319	5.51425	0.208212	0.0035	0.0136444
ELOVL7	chr5:60047615-60140101	4.93221	4.06253	-0.279855	0.0035	0.0136444
TARBP1	chr1:234527058-234614911	40.0907	32.8007	-0.289543	0.0035	0.0136444
ECSIT,ZNF653	chr19:11594241-11639987	13.7645	11.1178	-0.308079	0.0035	0.0136444
CBY1	chr22:39052657-39069914	7.80932	10.1704	0.3811	0.00345	0.0134683
NMI	chr2:152126981-152146430	5.91411	7.6225	0.366101	0.00345	0.0134683
DYNLL2	chr17:56160779-56176521	21.7656	27.0809	0.315227	0.00345	0.0134683
TCTN1	chr12:111051831-111127617	11.3217	13.408	0.244008	0.00345	0.0134683
AAGAB	chr15:67493366-67547074	20.3591	23.7161	0.220197	0.00345	0.0134683
TRIP6	chr7:100464949-100471076	40.0335	46.6267	0.21995	0.00345	0.0134683
FBXO28	chr1:224301790-224349752	9.85859	8.40834	-0.22956	0.00345	0.0134683
ZNF514	chr2:95810822-95825263	6.66687	5.62392	-0.245433	0.00345	0.0134683
MALT1	chr18:56338617-56419929	7.22997	6.07367	-0.25142	0.00345	0.0134683
C3orf72	chr3:138666075-138672830	4.84952	4.01213	-0.273475	0.00345	0.0134683
RNF121	chr11:71639767-71708712	7.02587	5.6213	-0.321773	0.00345	0.0134683
ZNF304	chr19:57862644-57871265	1.28614	1.74425	0.439559	0.0034	0.013314
PAQR6,SMG5	chr1:156213206-156252625	22.7034	27.052	0.252826	0.0034	0.013314
AGGF1	chr5:76326209-76361058	15.5165	17.9567	0.210719	0.0034	0.013314
PPRC1	chr10:103892786-103910155	18.7901	15.9539	-0.236061	0.0034	0.013314
VIM	chr10:17270257-17279592	333.829	282.652	-0.240081	0.0034	0.013314
MAPK6	chr15:52311410-52358539	43.8827	36.8497	-0.252	0.0034	0.013314
TUBA1C	chr12:49658864-49667113	132.233	110.988	-0.252677	0.0034	0.013314
NTPCR	chr1:233086336-233114912	19.0564	14.9007	-0.354895	0.0034	0.013314
HACE1	chr6:105175967-105307794	2.73919	2.14162	-0.355042	0.0034	0.013314
LRRC49	chr15:71184927-71342436	2.14978	1.44346	-0.574653	0.0034	0.013314
GUSBP11	chr22:23980674-24059610	11.2588	6.47424	-0.798268	0.0034	0.013314
TCEA3	chr1:23685940-23751263	49.6108	62.192	0.326074	0.00335	0.0131588
HES2	chr1:6475293-6479979	5.19802	6.15379	0.243513	0.00335	0.0131588
DSC3	chr18:28570051-28622781	5.30562	6.25666	0.237871	0.00335	0.0131588
AKR7A2	chr1:19629201-19638640	10.1535	11.8373	0.221364	0.00335	0.0131588
SNAPC4	chr9:139270028-139292889	6.74635	5.80644	-0.216453	0.00335	0.0131588
PSMF1	chr20:1093905-1149623	13.5444	11.4782	-0.238794	0.00335	0.0131588
UBB	chr17:16284084-16288271	529.628	447.699	-0.242451	0.00335	0.0131588
ZFC3H1	chr12:72003378-72074428	27.7807	22.7257	-0.289755	0.00335	0.0131588
C15orf37	chr15:80135888-80217196	2.08511	1.62175	-0.362571	0.00335	0.0131588
CYTH1	chr17:76670127-76778376	28.7612	39.0353	0.440653	0.0033	0.0129953
MTRNR2L2	chr5:79922044-80173296	4132.09	4968.14	0.265832	0.0033	0.0129953
SRP14	chr15:40327890-40331389	127.003	151.242	0.25199	0.0033	0.0129953
F11R	chr1:160964960-160991133	8.93069	10.5076	0.234592	0.0033	0.0129953
MAST3	chr19:18208602-18262499	4.72277	4.00355	-0.238353	0.0033	0.0129953
SNRNP70	chr19:49588464-49611931	69.6511	58.4917	-0.251914	0.0033	0.0129953
C10orf2	chr10:102747292-102754161	9.03676	6.91382	-0.386322	0.0033	0.0129953
ZNF585A	chr19:37641000-37663615	0.747533	1.11859	0.581471	0.00325	0.0128274
TIPIN	chr15:66585632-66649054	12.2175	16.682	0.44934	0.00325	0.0128274
NUDT1	chr7:2281856-2290780	22.3917	28.3238	0.339054	0.00325	0.0128274
DTX4	chr11:58939811-58980494	3.16505	3.75748	0.247539	0.00325	0.0128274
SERPINH1	chr11:75273100-75283849	29.9896	34.9469	0.2207	0.00325	0.0128274
NGFRAP1	chrX:102631267-102633001	102.467	119.094	0.216948	0.00325	0.0128274
CDC26	chr9:116029289-116037869	32.5747	27.3997	-0.249596	0.00325	0.0128274
B7H6	chr11:17373308-17403309	19.9522	16.7664	-0.250973	0.00325	0.0128274
PON2	chr7:95031283-95064685	134.62	112.778	-0.255399	0.00325	0.0128274
SRSF5	chr14:70232999-70238722	86.9785	72.7315	-0.258079	0.00325	0.0128274
FADS1	chr11:61560108-61584529	145.708	120.112	-0.278693	0.00325	0.0128274
CDRT1,TRIM16	chr17:15487174-15587615	22.0279	17.8515	-0.303286	0.00325	0.0128274
C8orf31	chr8:144120678-144135720	2.36856	4.24136	0.840519	0.0032	0.0126766
ABCB9	chr12:123405497-123451056	1.43175	2.17426	0.602747	0.0032	0.0126766
INPP5E	chr9:139323066-139334256	5.23355	6.42786	0.29655	0.0032	0.0126766
BHLHE40	chr3:5020962-5026866	55.1687	65.7783	0.253761	0.0032	0.0126766
XRCC6	chr22:42017294-42060052	140.404	166.79	0.248446	0.0032	0.0126766
PRPSAP2	chr17:18759611-18834599	15.0445	17.5041	0.218458	0.0032	0.0126766
SYT12	chr11:66790176-66818334	7.9853	9.23896	0.210384	0.0032	0.0126766
UBE2J2	chr1:1189277-1209234	17.0803	19.608	0.199111	0.0032	0.0126766
DERL1	chr8:124025567-124054648	26.7244	23.0467	-0.213592	0.0032	0.0126766
RCN1	chr11:32112476-32127272	209.367	177.082	-0.241619	0.0032	0.0126766
MRPS21	chr1:150266268-150281473	110.356	88.4046	-0.319968	0.0032	0.0126766
PTGER4	chr5:40680031-40693837	2.91041	2.17903	-0.417539	0.0032	0.0126766
LOC100507588	chr19:7981031-7983980	11.8902	8.03518	-0.565365	0.0032	0.0126766
HNF4G	chr8:76452202-76479061	1.09873	1.55102	0.497379	0.00315	0.0125282
ATN1	chr12:7033625-7051611	36.3991	30.4587	-0.257051	0.00315	0.0125282
TOMM70A	chr3:100082302-100175170	46.4727	38.8756	-0.257519	0.00315	0.0125282
ATP2A2	chr12:110719031-110788897	83.6356	69.851	-0.259838	0.00315	0.0125282
MTR	chr1:236958580-237067281	12.6616	10.541	-0.264451	0.00315	0.0125282
STK4	chr20:43595119-43708662	19.8262	16.4646	-0.268044	0.00315	0.0125282
SHC1	chr1:154934706-154946959	62.7579	50.5197	-0.312949	0.00315	0.0125282
ZNF589	chr3:48282595-48312479	3.8195	2.99646	-0.350128	0.00315	0.0125282
MIR31HG	chr9:21453914-21559697	1.22557	2.04684	0.739944	0.0031	0.0123575
CCDC150	chr2:197504355-197597530	1.3629	1.88376	0.466928	0.0031	0.0123575
TOR3A	chr1:179051111-179065129	24.8786	31.2335	0.328189	0.0031	0.0123575
ALKBH3	chr11:43902356-43942494	15.0821	17.5609	0.219531	0.0031	0.0123575
MAGI1	chr3:65339198-66024532	3.64035	4.20244	0.207151	0.0031	0.0123575
COG6	chr13:40229763-40365802	9.65041	8.30853	-0.215995	0.0031	0.0123575
PTPN9	chr15:75759418-75871625	11.2612	9.38956	-0.262233	0.0031	0.0123575
DIS3	chr13:73302041-73590591	16.0091	12.9206	-0.309223	0.0031	0.0123575
MED27	chr9:134735496-134955274	16.9779	20.3834	0.26374	0.00305	0.0121895
METTL9	chr16:21610855-21668792	58.4329	69.9083	0.258685	0.00305	0.0121895
SEC13	chr3:10342524-10362858	61.2646	71.0645	0.214076	0.00305	0.0121895
ABCB7	chrX:74272468-74376209	23.9096	20.2376	-0.240556	0.00305	0.0121895
FANCM	chr14:45605135-45670093	3.06571	2.57343	-0.252527	0.00305	0.0121895
MFSD10	chr4:2932287-2936586	14.7681	11.9015	-0.311343	0.00305	0.0121895
UNC93B1	chr11:67758574-67771593	9.61639	7.73009	-0.315009	0.00305	0.0121895
CREG2	chr2:101963991-102003965	1.25453	1.725	0.459444	0.003	0.0120172
DBP	chr19:49133745-49140639	14.1217	18.3571	0.37843	0.003	0.0120172
PTPRB	chr12:70910631-71031220	2.70523	3.42498	0.340348	0.003	0.0120172
SLC16A9	chr10:61410521-61469649	2.78743	3.51018	0.332613	0.003	0.0120172
PLEKHM3	chr2:208686011-208890284	2.17355	1.82339	-0.253428	0.003	0.0120172
DNTTIP2	chr1:94335013-94344762	53.4017	44.6547	-0.258071	0.003	0.0120172
CXorf57	chrX:105855159-105922673	3.29305	2.58781	-0.34769	0.003	0.0120172
AKAP7	chr6:131456825-131604675	3.30989	4.44092	0.424076	0.00295	0.0118475
PDE4A	chr19:10527448-10580307	9.39867	7.96983	-0.237908	0.00295	0.0118475
SF3A1	chr22:30727976-30774308	30.4569	25.3188	-0.266563	0.00295	0.0118475
PPAPDC2	chr9:4598315-4666674	7.36677	6.11791	-0.267994	0.00295	0.0118475
NLK	chr17:26368921-26531930	11.7582	9.30653	-0.337357	0.00295	0.0118475
LOC100288615	chr15:32810516-32825942	6.28207	4.52804	-0.472355	0.00295	0.0118475
SPOCK2	chr10:73818791-73848790	1.29413	0.853089	-0.601212	0.00295	0.0118475
HEXIM2	chr17:43238263-43248612	2.29442	3.67265	0.678688	0.0029	0.0116702
SNN	chr16:11762288-11836752	2.83044	4.52978	0.678411	0.0029	0.0116702
SNORD60	chr16:2198650-2205348	34.1113	54.5297	0.676793	0.0029	0.0116702
KCNQ4	chr1:41249683-41306124	1.96408	2.63362	0.423193	0.0029	0.0116702
MTRNR2L8	chr11:10529433-10530723	2437.4	2921.94	0.261583	0.0029	0.0116702
VAC14	chr16:70721341-70835064	10.5073	12.2576	0.222286	0.0029	0.0116702
ATL2	chr2:38521087-38604436	29.6832	25.3289	-0.228864	0.0029	0.0116702
LMO1	chr11:8245856-8285406	0.244037	3.7393	3.93759	0.00285	0.0114955
BIK	chr22:43506753-43525718	2.98275	5.22534	0.808883	0.00285	0.0114955
TAOK3	chr12:118587605-118810750	28.7591	34.5195	0.26339	0.00285	0.0114955
B4GALT5	chr20:48249482-48330421	32.9524	39.2885	0.253723	0.00285	0.0114955
KANK2	chr19:11274909-11308421	9.70697	11.3562	0.226386	0.00285	0.0114955
ZDHHC3	chr3:44956752-45017674	3.96704	4.63102	0.223267	0.00285	0.0114955
TRIP11	chr14:92433739-92506403	9.14133	7.8455	-0.220539	0.00285	0.0114955
ERLIN1	chr10:101909846-101945814	26.3242	22.5635	-0.2224	0.00285	0.0114955
RPS18	chr6:33239851-33244281	1625.71	1364.15	-0.253072	0.00285	0.0114955
SLC6A17	chr1:110693131-110744823	2.38924	1.90841	-0.32418	0.00285	0.0114955
CLDN7	chr17:7146905-7166558	45.0252	63.7694	0.502133	0.0028	0.0113363
TNRC18	chr7:5346219-5464323	35.5505	42.7652	0.266567	0.0028	0.0113363
HIP1R	chr12:123319349-123347507	10.8804	12.7933	0.233663	0.0028	0.0113363
ACO1	chr9:32384600-32451780	16.6718	19.4442	0.221932	0.0028	0.0113363
CEP120	chr5:122680578-122759286	8.75477	7.44111	-0.234553	0.0028	0.0113363
C4orf43	chr4:164415672-164442022	21.1084	17.9239	-0.235937	0.0028	0.0113363
PRDM4	chr12:108126642-108154914	9.91204	8.38836	-0.240793	0.0028	0.0113363
PCSK9	chr1:55505148-55530526	125.352	104.926	-0.256611	0.0028	0.0113363
ZNF238	chr1:244212279-244220778	4.08963	3.31571	-0.302651	0.0028	0.0113363
ZCCHC4	chr4:25314395-25372005	6.39165	5.10657	-0.323835	0.0028	0.0113363
ZDHHC11	chr5:710692-859802	14.0636	11.055	-0.347263	0.0028	0.0113363
KCNJ14	chr19:48958765-48969367	1.28647	0.763385	-0.752936	0.0028	0.0113363
WDR4	chr21:44263129-44299702	7.94575	10.113	0.347957	0.00275	0.011176
SLC37A1	chr21:43919741-44001550	3.39064	4.30295	0.343772	0.00275	0.011176
FAM76A	chr1:28052489-28089423	2.96176	3.74788	0.339619	0.00275	0.011176
E2F8	chr11:19245609-19263202	4.71469	5.59422	0.246772	0.00275	0.011176
HTT	chr4:3076407-3245687	5.93748	6.89134	0.214932	0.00275	0.011176
TMX1	chr14:51706885-51724372	11.7084	9.89051	-0.243422	0.00275	0.011176
TMEM131	chr2:98372800-98612354	16.2193	13.6611	-0.247638	0.00275	0.011176
MGA	chr15:41952609-42063084	17.4861	14.5748	-0.262736	0.00275	0.011176
RYR2	chr1:237205701-237997288	1.26114	1.04863	-0.266221	0.00275	0.011176
FAM114A2	chr5:153371114-153418497	6.05259	4.96923	-0.284532	0.00275	0.011176
DIAPH3	chr13:60239722-60738119	22.0851	27.1084	0.295664	0.0027	0.0110081
CSTF2	chrX:100075347-100129334	9.39321	11.3171	0.268808	0.0027	0.0110081
BAZ1B	chr7:72854727-72936615	44.9245	53.7585	0.258989	0.0027	0.0110081
PEBP1	chr12:118573869-118583390	74.8369	89.5133	0.258353	0.0027	0.0110081
KATNAL1	chr13:30776714-30881584	2.94305	3.45233	0.23026	0.0027	0.0110081
LIMA1	chr12:50569562-50677353	18.3419	21.4275	0.224324	0.0027	0.0110081
CYBRD1	chr2:172378865-172414644	21.6028	18.5462	-0.220095	0.0027	0.0110081
CPEB4	chr5:173315330-173387313	3.63975	3.09898	-0.232044	0.0027	0.0110081
KIAA2018	chr3:113367232-113415493	3.46938	2.94003	-0.238848	0.0027	0.0110081
GPR107	chr9:132815984-132902448	32.1592	26.8626	-0.259633	0.0027	0.0110081
SBNO1	chr12:123773655-123849388	15.2573	12.7416	-0.259949	0.0027	0.0110081
TCEAL1	chrX:102883647-102885882	18.2888	15.0299	-0.283126	0.0027	0.0110081
HAP1	chr17:39878890-39890898	1.43953	0.956186	-0.590235	0.0027	0.0110081
C21orf119	chr21:33765441-33766266	2.04784	4.02263	0.974037	0.00265	0.0108454
ZNF124	chr1:247285276-247335318	3.1825	4.40431	0.468756	0.00265	0.0108454
ARHGEF6	chrX:135747711-135863503	1.09282	1.47671	0.434329	0.00265	0.0108454
RNF167	chr17:4832208-4848519	41.5581	52.0778	0.325537	0.00265	0.0108454
MRPL13	chr8:121408082-121457647	22.9785	27.1127	0.238685	0.00265	0.0108454
TMEM141	chr9:139685776-139688042	35.9246	42.0916	0.22856	0.00265	0.0108454
FUT4	chr11:94277016-94283064	4.70006	3.98578	-0.237817	0.00265	0.0108454
C1orf174	chr1:3805696-3816857	14.5699	12.1774	-0.258779	0.00265	0.0108454
IMPAD1	chr8:57870441-57906430	32.3526	27.0185	-0.259936	0.00265	0.0108454
MKRN1	chr7:140152839-140179369	48.6547	39.9355	-0.284908	0.00265	0.0108454
BTBD9	chr6:38136226-38607924	2.00347	1.63582	-0.292481	0.00265	0.0108454
TBC1D30	chr12:65218351-65274798	2.15279	1.75761	-0.292592	0.00265	0.0108454
METTL1	chr12:58162168-58165914	10.6604	8.35408	-0.351706	0.00265	0.0108454
LOC100132352	chr9:68726484-68749377	8.54188	13.9384	0.706442	0.0026	0.0106877
CAPZB	chr1:19638739-19812066	69.7074	87.408	0.326454	0.0026	0.0106877
INTS6	chr13:51915167-52027275	15.3377	18.3374	0.257708	0.0026	0.0106877
DNASE2	chr19:12986024-12992335	16.8718	19.7262	0.225502	0.0026	0.0106877
ZNF28,ZNF468	chr19:53300660-53360902	10.1214	8.60793	-0.233672	0.0026	0.0106877
FIP1L1	chr4:54243819-54326225	22.6423	19.1715	-0.240057	0.0026	0.0106877
ZNF426	chr19:9637516-9649303	4.91615	4.01299	-0.292851	0.0026	0.0106877
FIG4	chr6:110012423-110146634	3.57159	2.74281	-0.38091	0.0026	0.0106877
LONP2	chr16:48274602-48420559	19.3186	14.6542	-0.398675	0.0026	0.0106877
FAM127C	chrX:134154533-134156566	8.98943	10.8785	0.275173	0.00255	0.01051
SPTSSA	chr14:34902040-34931468	15.1133	17.9355	0.246995	0.00255	0.01051
TPM4	chr19:16177960-16213813	387.852	325.201	-0.254172	0.00255	0.01051
ARMC7	chr17:73106055-73127890	3.89504	6.61873	0.764917	0.0025	0.0103161
FAM83B	chr6:54711568-54809789	4.36226	5.62604	0.367046	0.0025	0.0103161
XXYLT1	chr3:194788205-194991895	6.10859	7.48642	0.293438	0.0025	0.0103161
HMMR	chr5:162887516-162918953	31.8179	38.4906	0.274667	0.0025	0.0103161
ACAT1	chr11:107992257-108018891	80.9199	96.832	0.25899	0.0025	0.0103161
AFF1	chr4:87846045-88062206	7.91437	9.27654	0.229112	0.0025	0.0103161
TMEM203,TPRN	chr9:140086068-140100106	35.3201	29.8119	-0.244601	0.0025	0.0103161
SPSB3	chr16:1826413-1832581	18.2136	15.0279	-0.277364	0.0025	0.0103161
RCL1	chr9:4792833-4884513	8.78011	7.08266	-0.309948	0.0025	0.0103161
INVS	chr9:102861510-103115259	10.9468	8.11115	-0.432526	0.0025	0.0103161
FARS2	chr6:5261583-5771816	4.44653	5.90422	0.409067	0.00245	0.0101397
RWDD4	chr4:184560788-184580331	6.40096	7.78598	0.282592	0.00245	0.0101397
NDUFB8	chr10:102283496-102289636	76.5544	90.6706	0.24415	0.00245	0.0101397
PTPN11	chr12:112856535-112947722	36.2598	30.369	-0.25577	0.00245	0.0101397
EBPL	chr13:50234785-50265623	24.0208	19.5443	-0.297541	0.00245	0.0101397
CLCC1	chr1:109419602-109506111	21.7149	16.472	-0.398667	0.00245	0.0101397
OSGIN1	chr16:83986826-83999946	4.26972	3.00807	-0.505304	0.00245	0.0101397
NOC4L	chr12:132628992-132636986	11.3225	14.0085	0.307108	0.0024	0.0099564
HRAS	chr11:532179-535550	18.3705	22.7233	0.306786	0.0024	0.0099564
DENND3	chr8:142138719-142209406	6.40992	7.79915	0.28301	0.0024	0.0099564
ARHGEF10	chr8:1772148-1906807	11.1393	13.5111	0.278489	0.0024	0.0099564
C7orf53,IFRD1	chr7:112063198-112130943	62.0219	74.5537	0.265502	0.0024	0.0099564
TMEM14C	chr6:10723147-10731373	98.4885	117.894	0.259462	0.0024	0.0099564
ACTR10	chr14:58666832-58702353	9.2939	10.9644	0.238466	0.0024	0.0099564
NIN	chr14:51186480-51297839	7.92328	6.6297	-0.257153	0.0024	0.0099564
TMEM48	chr1:54231133-54304225	28.8939	24.0994	-0.261768	0.0024	0.0099564
ZNF234	chr19:44645709-44664462	3.48058	2.81866	-0.304321	0.0024	0.0099564
SFT2D1	chr6:166733233-166756067	24.038	18.1689	-0.403846	0.0024	0.0099564
KIAA1456	chr8:12803182-12887284	1.00274	0.755879	-0.407726	0.0024	0.0099564
LRR1	chr14:50065414-50081438	6.87074	9.0708	0.400765	0.00235	0.00978676
SLC37A4	chr11:118895016-118901616	17.8805	20.8384	0.220862	0.00235	0.00978676
GOLT1B	chr12:21654698-21671337	27.3447	23.548	-0.215653	0.00235	0.00978676
SBF2	chr11:9776316-10315754	21.5908	17.8262	-0.276415	0.00235	0.00978676
CYP20A1	chr2:204103163-204170563	1.3637	1.08991	-0.323319	0.00235	0.00978676
KHDRBS3	chr8:136469715-136659848	1.38118	0.742486	-0.895465	0.00235	0.00978676
PRR7	chr5:176853686-176883287	5.57525	8.71869	0.645073	0.0023	0.0095957
ZNF114	chr19:48774653-48790863	1.30354	2.03606	0.643337	0.0023	0.0095957
MGC39372,MIR4645	chr6:2853905-2876784	8.36785	12.4704	0.57558	0.0023	0.0095957
C1orf35	chr1:228288427-228291022	11.7379	14.5169	0.306563	0.0023	0.0095957
PPP1R35	chr7:100032911-100034094	34.5364	41.6433	0.269964	0.0023	0.0095957
APOL2	chr22:36622254-36636000	7.24911	8.67921	0.25976	0.0023	0.0095957
PACSIN2	chr22:43265716-43411184	12.8322	15.1996	0.244266	0.0023	0.0095957
CPSF3	chr2:9563867-9613348	36.6831	43.3506	0.240936	0.0023	0.0095957
PRNP	chr20:4666796-4682234	38.2305	32.8789	-0.217563	0.0023	0.0095957
FNBP1	chr9:132649457-132805473	14.765	12.6216	-0.226282	0.0023	0.0095957
HS6ST2	chrX:131760037-132095423	13.4106	11.4262	-0.231026	0.0023	0.0095957
JMJD6	chr17:74708913-74722881	17.1133	14.5721	-0.231912	0.0023	0.0095957
NDUFB5	chr3:179322574-179342288	75.5153	63.9929	-0.238857	0.0023	0.0095957
SFPQ	chr1:35649006-35658820	131.577	109.883	-0.259937	0.0023	0.0095957
NUDC	chr1:27248223-27272887	101.363	84.3551	-0.264991	0.0023	0.0095957
PNISR	chr6:99846669-99873246	47.2354	38.6828	-0.288177	0.0023	0.0095957
FLYWCH1	chr16:2961979-3001209	8.20325	6.68237	-0.295836	0.0023	0.0095957
TAF1B	chr2:9983570-10074545	10.8744	7.76184	-0.486469	0.0023	0.0095957
LOC100272228	chrX:149106765-149185018	2.47991	1.76515	-0.490501	0.0023	0.0095957
RARRES2	chr7:150035406-150038763	1.01347	5.00463	2.30395	0.00225	0.00944067
FXYD3	chr19:35606731-35615228	0.346045	1.18089	1.77084	0.00225	0.00944067
KIAA0895L	chr16:67204387-67217883	3.15955	4.49285	0.507909	0.00225	0.00944067
RBFOX2	chr22:36134782-36424585	19.3038	23.2024	0.265386	0.00225	0.00944067
ESYT1	chr12:56521985-56538545	34.723	41.7238	0.264978	0.00225	0.00944067
KLF5	chr13:73633141-73651676	50.2504	60.2187	0.261075	0.00225	0.00944067
NOTCH2	chr1:120454175-120612317	24.3497	29.0744	0.255845	0.00225	0.00944067
ABHD4	chr14:23067146-23081862	16.9812	20.1259	0.245111	0.00225	0.00944067
C5orf34	chr5:43486802-43515273	23.2929	27.2703	0.227441	0.00225	0.00944067
FAM8A1	chr6:17600517-17611950	22.0854	18.4757	-0.257465	0.00225	0.00944067
MAVS	chr20:3827445-3856881	11.518	9.53258	-0.272956	0.00225	0.00944067
MAN2A1	chr5:109025155-109205307	25.5397	20.1463	-0.342231	0.00225	0.00944067
NEIL3	chr4:178230990-178291182	8.03066	6.24978	-0.361714	0.00225	0.00944067
ILKAP	chr2:239079042-239112324	8.18758	10.5337	0.36351	0.0022	0.00926986
SH3GL2	chr9:17578952-17797122	5.98051	7.36869	0.30114	0.0022	0.00926986
IDH1	chr2:209100952-209120281	51.8393	62.5632	0.271266	0.0022	0.00926986
BTF3L4	chr1:52521856-52556388	22.0231	26.4791	0.265839	0.0022	0.00926986
PCMT1	chr6:150070830-150132557	39.1506	47.0212	0.264277	0.0022	0.00926986
HDGF	chr1:156711898-156722240	267.086	320.622	0.263569	0.0022	0.00926986
PTPDC1	chr9:96793075-96872306	7.33875	6.33737	-0.21165	0.0022	0.00926986
KIF3B	chr20:30865453-30922811	19.0819	15.8555	-0.267226	0.0022	0.00926986
SIPA1L2	chr1:232533711-232651354	2.3931	1.9306	-0.309831	0.0022	0.00926986
HSPA1L	chr6:31777395-31782835	2.26585	1.52392	-0.572264	0.0022	0.00926986
LOC100287177	chr19:46112628-46148775	20.9754	12.9948	-0.690769	0.0022	0.00926986
ANXA8L2	chr10:47746889-47775474	3.60766	11.3598	1.6548	0.00215	0.0090921
BTG2	chr1:203274663-203278729	5.59278	6.88366	0.29961	0.00215	0.0090921
DZIP1	chr13:96085852-96296957	2.42687	2.93939	0.276418	0.00215	0.0090921
PRR13	chr12:53835432-53840427	132.041	158.903	0.267159	0.00215	0.0090921
SFMBT1	chr3:52934138-53080089	4.93137	5.88626	0.255363	0.00215	0.0090921
SMAD3	chr15:67358194-67487533	9.63127	11.3255	0.233772	0.00215	0.0090921
TAF4	chr20:60549853-60640866	14.5944	12.4087	-0.234072	0.00215	0.0090921
RASA2	chr3:141205907-141334186	9.13943	7.54625	-0.276346	0.00215	0.0090921
CMTM4	chr16:66637934-66730610	12.2343	10.0528	-0.283324	0.00215	0.0090921
KHNYN	chr14:24899039-24912007	6.52567	5.28525	-0.304155	0.00215	0.0090921
FAM98C	chr19:38893774-38916945	8.64718	6.24949	-0.468491	0.00215	0.0090921
ZNF25	chr10:38238794-38265453	1.83059	1.30418	-0.489167	0.00215	0.0090921
CCDC24	chr1:44457279-44497265	3.74598	6.89653	0.880528	0.0021	0.00891846
FAM118A	chr22:45705080-45737836	4.08573	5.19763	0.34726	0.0021	0.00891846
PARD3B	chr2:205410515-206484886	1.52084	1.88595	0.310419	0.0021	0.00891846
SRSF1	chr17:56073699-56084951	56.732	68.2567	0.266808	0.0021	0.00891846
CDC34,GZMM	chr19:531732-549919	24.2583	28.345	0.224614	0.0021	0.00891846
UBL3	chr13:30338544-30424820	9.23115	7.78482	-0.245847	0.0021	0.00891846
RPS13	chr11:17095938-17099220	999.67	838.642	-0.253397	0.0021	0.00891846
EYA4	chr6:133561756-133853297	8.17388	6.84903	-0.255121	0.0021	0.00891846
MYO15B	chr17:73584138-73663269	11.2908	9.06918	-0.316109	0.0021	0.00891846
RRP7B	chr22:42949924-42978017	2.7938	1.88156	-0.5703	0.0021	0.00891846
ZMAT5	chr22:30116343-30163046	10.0488	13.5288	0.429014	0.00205	0.00873266
TBC1D22A	chr22:47158517-47571343	2.46831	3.2592	0.400994	0.00205	0.00873266
CLIC1	chr6:31698357-31704341	191.91	230.76	0.26596	0.00205	0.00873266
PIK3CB	chr3:138371539-138553594	13.9827	12.0253	-0.217574	0.00205	0.00873266
ALG10B	chr12:38710556-38723528	6.65199	5.6838	-0.22693	0.00205	0.00873266
MSRB3	chr12:65672422-65860687	6.34694	5.39887	-0.233404	0.00205	0.00873266
ZFHX3	chr16:72816785-73092534	13.8744	11.5122	-0.269264	0.00205	0.00873266
ESYT3	chr3:138153414-138198402	2.53444	1.97844	-0.357299	0.00205	0.00873266
MSTO1	chr1:155579960-155584758	5.39675	3.71601	-0.538336	0.00205	0.00873266
RILP	chr17:1549360-1553392	2.13822	3.33401	0.640848	0.002	0.00854312
PTPLAD2	chr9:21004225-21031635	8.72001	12.6528	0.537052	0.002	0.00854312
ULK3	chr15:75128458-75135552	7.01448	8.50265	0.277577	0.002	0.00854312
TMOD3	chr15:52121824-52204385	53.8682	64.713	0.264622	0.002	0.00854312
MCMBP	chr10:121588915-121633140	21.7396	26.0308	0.259893	0.002	0.00854312
CLU	chr8:27454433-27472328	129.578	155.012	0.25856	0.002	0.00854312
SLC50A1	chr1:155107865-155111334	81.6948	96.3861	0.238581	0.002	0.00854312
E2F4	chr16:67226067-67232908	17.8594	21.0551	0.237484	0.002	0.00854312
MMS22L	chr6:97372495-97862283	6.18892	7.26726	0.231722	0.002	0.00854312
DICER1	chr14:95552564-95623759	8.93762	7.58162	-0.237383	0.002	0.00854312
ASPM	chr1:197053256-197115824	37.2014	31.0056	-0.262832	0.002	0.00854312
CDC6	chr17:38444125-38460549	47.3334	39.186	-0.27252	0.002	0.00854312
OBSCN	chr1:228395860-228566575	6.87683	5.65556	-0.282075	0.002	0.00854312
GABRE	chrX:151121595-151143151	16.5209	12.1624	-0.441865	0.002	0.00854312
CAPN10,GPR35	chr2:241526132-241570676	2.53168	1.57084	-0.688554	0.002	0.00854312
ATAT1	chr6:30594612-30614598	3.50108	4.96364	0.503597	0.00195	0.00836793
JUNB	chr19:12902309-12904125	93.7294	112.957	0.269202	0.00195	0.00836793
CLASP1	chr2:122095351-122407126	14.927	17.9674	0.26746	0.00195	0.00836793
YTHDF2	chr1:29063132-29096347	31.4177	37.0191	0.23669	0.00195	0.00836793
RPS6KA4	chr11:64126624-64139687	10.5224	12.3856	0.235198	0.00195	0.00836793
INPP5B	chr1:38326368-38412729	6.09485	7.12417	0.225132	0.00195	0.00836793
FZD6	chr8:104310660-104345094	20.5978	17.5471	-0.231261	0.00195	0.00836793
PUS3	chr11:125753508-125773116	17.746	14.9373	-0.248567	0.00195	0.00836793
HNRPDL	chr4:83343716-83351603	68.2073	56.7796	-0.264553	0.00195	0.00836793
CTR9	chr11:10772810-10801290	26.8777	22.2495	-0.272638	0.00195	0.00836793
C12orf35	chr12:32112352-32146043	8.42436	6.7867	-0.311857	0.00195	0.00836793
MYO19	chr17:34842472-34891305	36.6783	28.9711	-0.34031	0.00195	0.00836793
ZNF503-AS2	chr10:77157602-77168740	0.942824	2.24331	1.25057	0.0019	0.00818606
TNK1	chr17:7284292-7307450	2.55172	4.05498	0.668226	0.0019	0.00818606
CRYBB2P1	chr22:25844053-25857645	4.43282	6.06985	0.453435	0.0019	0.00818606
NSD1	chr5:176560079-176727218	8.9244	10.7585	0.269652	0.0019	0.00818606
CLSTN1	chr1:9711789-9884550	62.2544	74.725	0.263416	0.0019	0.00818606
SMPD1	chr11:6411643-6416228	9.88702	11.734	0.247094	0.0019	0.00818606
WDR3	chr1:118472371-118727848	34.7367	28.7375	-0.273523	0.0019	0.00818606
FZD2	chr17:42634458-42639014	5.35119	4.31838	-0.309369	0.0019	0.00818606
SCRN2	chr17:45908992-45918699	15.128	12.2072	-0.309498	0.0019	0.00818606
VEGFC	chr4:177604690-177713895	2.26356	1.42049	-0.672203	0.0019	0.00818606
EHHADH	chr3:184880688-184971886	1.43921	1.97902	0.459513	0.00185	0.0079953
MARK3	chr14:103851700-103970166	33.399	40.2869	0.270507	0.00185	0.0079953
STX17	chr9:102668914-102736908	9.09987	10.6322	0.224521	0.00185	0.0079953
DCK	chr4:71859264-71896629	10.9318	12.7646	0.223624	0.00185	0.0079953
AP2A2	chr11:925808-1012245	19.4668	16.5919	-0.230532	0.00185	0.0079953
BRD8	chr5:137475458-137514358	21.3754	18.1372	-0.236994	0.00185	0.0079953
PRICKLE3	chrX:49031905-49042776	16.4927	13.8321	-0.253813	0.00185	0.0079953
TPBG	chr6:83072922-83077133	10.2129	8.53609	-0.258751	0.00185	0.0079953
POR	chr7:75544419-75677321	16.3392	12.6804	-0.365737	0.00185	0.0079953
POLR1A	chr2:86247297-86333278	9.53765	7.35919	-0.374087	0.00185	0.0079953
SLC6A12	chr12:299242-323371	1.19342	0.696301	-0.777319	0.00185	0.0079953
RGS17	chr6:153325821-153452389	3.55115	1.61618	-1.1357	0.00185	0.0079953
ZNF584	chr19:58920062-58930277	5.68833	7.14624	0.32918	0.0018	0.0078082
MFSD12	chr19:3538262-3558081	199.034	248.029	0.317494	0.0018	0.0078082
SLC35C1	chr11:45825622-45834567	5.28159	6.47317	0.293502	0.0018	0.0078082
CDKN2AIPNL	chr5:133737755-133747598	18.9287	22.8853	0.273842	0.0018	0.0078082
SIRT1	chr10:69644426-69678147	24.1216	28.8399	0.257739	0.0018	0.0078082
SLC35D1	chr1:67464961-67520080	5.2046	4.40173	-0.241717	0.0018	0.0078082
CMAS	chr12:22199134-22218602	41.2885	33.5879	-0.297797	0.0018	0.0078082
NOG	chr17:54671059-54672951	10.5134	8.29602	-0.341739	0.0018	0.0078082
LTB4R,LTB4R2	chr14:24769097-24787264	4.36129	3.03172	-0.524616	0.0018	0.0078082
CGREF1	chr2:27309610-27341995	1.26183	2.23242	0.823098	0.00175	0.00761258
EPHA2	chr1:16450831-16482582	38.9746	46.9027	0.267138	0.00175	0.00761258
HCN2	chr19:589892-617159	8.88678	10.6161	0.256519	0.00175	0.00761258
NDUFV1	chr11:67374322-67380012	50.4979	59.448	0.235407	0.00175	0.00761258
SHISA5	chr3:48509164-48541661	49.7819	58.1912	0.225181	0.00175	0.00761258
LOC100499466	chr17:66097695-66132070	8.42054	7.22193	-0.221529	0.00175	0.00761258
USP31	chr16:23072727-23160591	3.25217	2.77946	-0.226595	0.00175	0.00761258
ZNF783	chr7:148959261-148994403	7.41564	6.23932	-0.249182	0.00175	0.00761258
CNTRL	chr9:123850573-123939886	10.2136	8.58989	-0.249776	0.00175	0.00761258
TMEM45A	chr3:100211458-100296292	19.5083	16.3689	-0.253133	0.00175	0.00761258
DNAJB1	chr19:14625520-14638601	49.7237	41.5641	-0.258597	0.00175	0.00761258
KIAA1958	chr9:115249247-115427840	7.3913	6.08712	-0.280068	0.00175	0.00761258
DDX5	chr17:62494371-62502662	1003.62	1488.05	0.568212	0.0017	0.00742514
COQ3	chr6:99817347-99842082	7.91696	11.6636	0.559	0.0017	0.00742514
GATA6	chr18:19749415-19782227	3.15888	4.14545	0.392116	0.0017	0.00742514
MICAL2	chr11:12132137-12285331	7.55485	8.95783	0.245747	0.0017	0.00742514
ETV1	chr7:13930855-14031050	7.03423	8.31055	0.240551	0.0017	0.00742514
RP2	chrX:46696346-46741791	8.94312	10.5388	0.236861	0.0017	0.00742514
APBB2	chr4:40812043-41216635	3.15532	3.66524	0.216124	0.0017	0.00742514
FHOD1	chr16:67263291-67281425	10.2073	8.74729	-0.222689	0.0017	0.00742514
PJA2	chr5:108670372-108745675	44.8057	37.2288	-0.267262	0.0017	0.00742514
TMBIM6	chr12:50135292-50158855	285.288	236.222	-0.272275	0.0017	0.00742514
KIFC2	chr8:145691737-145701718	3.38097	4.50067	0.412703	0.00165	0.00722936
PAPLN	chr14:73704204-73741347	1.7547	2.29042	0.384394	0.00165	0.00722936
RHBDF1	chr16:108055-122629	5.50803	6.87861	0.320581	0.00165	0.00722936
VAT1	chr17:41158741-41174459	53.0896	65.0661	0.293477	0.00165	0.00722936
STRBP	chr9:125883573-126030864	16.2286	19.6411	0.275335	0.00165	0.00722936
ZNF703	chr8:37553207-37557529	17.5481	20.9499	0.25563	0.00165	0.00722936
FAM35A	chr10:88854952-88952462	8.38815	9.94386	0.245454	0.00165	0.00722936
SH3BGRL3	chr1:26606212-26608013	97.4471	115.06	0.23969	0.00165	0.00722936
FAM161A	chr2:62051982-62081278	9.89386	8.21322	-0.268585	0.00165	0.00722936
YJEFN3	chr19:19639669-19648393	6.3127	4.6338	-0.446062	0.00165	0.00722936
TRMT61A	chr14:103995508-104003410	3.482	2.54354	-0.453078	0.00165	0.00722936
FAM21A,FAM21B	chr10:51827683-51893269	1.31438	0.922086	-0.511407	0.00165	0.00722936
DHX9	chr1:182808438-182857117	47.839	57.5324	0.266189	0.0016	0.00704121
EDC4	chr16:67906925-67918417	11.7845	13.9514	0.24352	0.0016	0.00704121
AHCYL2	chr7:128864854-129070052	7.87388	6.64741	-0.244281	0.0016	0.00704121
HIAT1	chr1:100503788-100548929	42.8682	35.7858	-0.260522	0.0016	0.00704121
THNSL1	chr10:25305507-25315593	4.98248	4.08343	-0.287083	0.0016	0.00704121
SLC35D2	chr9:99082987-99145992	8.76278	6.79062	-0.367845	0.0016	0.00704121
LOC152217	chr3:196669493-196670884	6.52178	4.46115	-0.54785	0.0016	0.00704121
CA13	chr8:86157715-86196302	1.19509	0.728557	-0.714007	0.0016	0.00704121
NCF2	chr1:183524696-183560056	0.944678	1.6517	0.806061	0.00155	0.00684057
TSPAN15	chr10:71211225-71267423	2.64578	4.05992	0.617757	0.00155	0.00684057
NOL12	chr22:38082343-38089485	2.55767	3.49595	0.450854	0.00155	0.00684057
DNMT3B	chr20:31350190-31397162	2.83808	3.7527	0.403013	0.00155	0.00684057
ZFP30	chr19:38123388-38146313	2.29789	2.92962	0.350399	0.00155	0.00684057
C3orf23	chr3:44379610-44450940	17.4071	20.8339	0.259263	0.00155	0.00684057
TNPO2	chr19:12810007-12834810	7.48885	8.94621	0.256534	0.00155	0.00684057
TPCN1	chr12:113659259-113736470	18.0857	15.4423	-0.227962	0.00155	0.00684057
GAS6	chr13:114523521-114567046	12.4653	10.3371	-0.270088	0.00155	0.00684057
NPAS2	chr2:101436612-101613287	53.7248	43.7843	-0.295175	0.00155	0.00684057
INTS5	chr11:62414319-62420774	6.8906	5.58635	-0.302725	0.00155	0.00684057
ARHGEF4	chr2:131671559-131804836	12.7123	10.1676	-0.322239	0.00155	0.00684057
TMOD2	chr15:52043757-52108558	1.56683	1.24319	-0.333805	0.00155	0.00684057
NADKD1	chr5:36192693-36242258	34.1575	24.4697	-0.481202	0.00155	0.00684057
ZFAND4	chr10:46111038-46168251	2.5708	1.58716	-0.695769	0.00155	0.00684057
RARRES3	chr11:63014620-63330855	1.39506	5.02587	1.84905	0.0015	0.00665354
SNX11	chr17:46184919-46200169	4.01929	5.39958	0.425908	0.0015	0.00665354
MGAT5B	chr17:74864797-74946499	2.34251	3.09084	0.399944	0.0015	0.00665354
SCLY,UBE2F	chr2:238875586-239008096	14.2767	17.1468	0.26428	0.0015	0.00665354
WWC2	chr4:184020462-184241929	4.35002	5.21862	0.262647	0.0015	0.00665354
LPPR2	chr19:11466061-11476390	10.0914	12.0625	0.257403	0.0015	0.00665354
ATF6B	chr6:32082963-32096017	31.1156	26.4209	-0.235955	0.0015	0.00665354
KIAA0090	chr1:19541649-19578046	16.6388	14.0341	-0.245607	0.0015	0.00665354
HPSE	chr4:84213613-84256306	5.46486	4.57271	-0.257136	0.0015	0.00665354
IKZF5	chr10:124750563-124768312	7.88245	6.25231	-0.334254	0.0015	0.00665354
ZFP14	chr19:36825354-36870105	1.53952	1.18807	-0.37386	0.0015	0.00665354
TSC1	chr9:135766734-135820020	10.358	7.88972	-0.392694	0.0015	0.00665354
AMDHD1	chr12:96337070-96362370	3.96347	2.80182	-0.500399	0.0015	0.00665354
ZNF699	chr19:9405985-9415795	1.30754	0.704419	-0.892348	0.0015	0.00665354
MIR573	chr4:24521814-24521913	0	56.3464	inf	0.00145	0.00646254
ACAA1	chr3:38080695-38178733	7.1924	9.47699	0.397955	0.00145	0.00646254
SNX5	chr20:17922189-17949490	51.148	62.6526	0.292698	0.00145	0.00646254
PTGR2	chr14:74318533-74352378	8.37638	10.0055	0.256394	0.00145	0.00646254
LYAR	chr4:4269428-4291896	30.3065	25.4679	-0.250944	0.00145	0.00646254
CNNM2	chr10:104678074-104838655	11.473	9.6408	-0.251014	0.00145	0.00646254
SPRED1	chr15:38545051-38649450	6.59965	5.52519	-0.256365	0.00145	0.00646254
EIF3M	chr11:32605312-32816187	312.018	254.609	-0.293345	0.00145	0.00646254
C8orf44,C8orf44-SGK3,SGK3	chr8:67579786-67774257	4.15225	3.11646	-0.413985	0.00145	0.00646254
RERE	chr1:8412463-8877710	6.97344	5.22766	-0.415706	0.00145	0.00646254
ANGPTL4	chr19:8429010-8439257	8.66792	6.4049	-0.43651	0.00145	0.00646254
HBP1	chr7:106809405-107263821	38.4071	25.9698	-0.564536	0.00145	0.00646254
LIN37	chr19:36239261-36245420	5.55125	3.65097	-0.604531	0.00145	0.00646254
TOMM40L	chr1:161195832-161208000	2.60869	3.58773	0.459747	0.0014	0.0062697
PKMYT1	chr16:3019341-3030540	33.9915	46.2241	0.443469	0.0014	0.0062697
TMEM126B	chr11:85339616-85347583	38.2644	45.763	0.25818	0.0014	0.0062697
FA2H	chr16:74746855-74808729	18.1504	21.6959	0.257423	0.0014	0.0062697
ROBO1	chr3:78646387-79817059	8.74338	10.4019	0.250577	0.0014	0.0062697
GSS	chr20:33516184-33543601	27.7734	32.7824	0.239221	0.0014	0.0062697
TIMM23	chr10:51592087-51623336	70.0694	82.055	0.227807	0.0014	0.0062697
ZNF37BP	chr10:43008797-43048280	7.36044	6.30032	-0.224366	0.0014	0.0062697
SLPI	chr20:43880878-43883206	226.853	191.895	-0.241443	0.0014	0.0062697
CMTM6	chr3:32522803-32544403	15.6925	13.104	-0.260064	0.0014	0.0062697
TGDS	chr13:95226307-95248511	13.7926	11.2698	-0.29144	0.0014	0.0062697
ZFYVE1	chr14:73436158-73493920	4.24321	3.43195	-0.306127	0.0014	0.0062697
ZC3H12A	chr1:37940118-37949979	7.26756	5.8134	-0.322088	0.0014	0.0062697
TRIM52	chr5:180681682-180691145	11.5402	8.73156	-0.402354	0.0014	0.0062697
KIAA1107	chr1:92632608-92650280	1.38534	0.956124	-0.534972	0.0014	0.0062697
NEGR1	chr1:71868624-72748277	6.37383	3.44017	-0.88968	0.0014	0.0062697
HIST1H1E	chr6:26156558-26157343	1.3217	4.37729	1.72765	0.00135	0.00607696
CXorf26	chrX:75392770-75398523	5.60823	7.71177	0.459518	0.00135	0.00607696
CYB5R4	chr6:84569369-84670146	3.2738	4.40175	0.427113	0.00135	0.00607696
MICALL2	chr7:1473994-1499109	3.02051	4.00482	0.406945	0.00135	0.00607696
BDH2	chr4:103998781-104021024	3.29464	4.25662	0.369587	0.00135	0.00607696
TMEM51	chr1:15479027-15547017	6.60169	8.36803	0.342052	0.00135	0.00607696
NIPA2	chr15:23004659-23034427	37.9731	46.4565	0.290905	0.00135	0.00607696
ZNF252	chr8:146198968-146231432	4.73592	5.59571	0.240677	0.00135	0.00607696
NDOR1	chr9:140100118-140113836	7.10634	8.34547	0.231886	0.00135	0.00607696
CDC40	chr6:110501623-110553422	9.57115	8.11632	-0.237866	0.00135	0.00607696
WIPI2	chr7:5229834-5273486	16.4882	13.8584	-0.250673	0.00135	0.00607696
TSPAN4	chr11:842823-867150	45.754	38.1127	-0.263626	0.00135	0.00607696
METAP2	chr12:95867821-95909613	45.316	37.3158	-0.280235	0.00135	0.00607696
HEATR1	chr1:236681513-236767841	29.5269	24.2996	-0.281097	0.00135	0.00607696
SPATA2L	chr16:89753032-89768121	5.32938	3.85688	-0.466532	0.00135	0.00607696
PGBD4	chr15:34394273-34396591	3.56674	2.51032	-0.506731	0.00135	0.00607696
LIPT1	chr2:99771417-99779613	5.58528	3.87073	-0.529024	0.00135	0.00607696
CLIP1	chr12:122755980-122907116	40.5624	50.8268	0.325446	0.0013	0.00588603
CLSPN	chr1:36186443-36235574	11.8178	14.7795	0.322629	0.0013	0.00588603
PLCE1	chr10:95753722-96089074	2.05802	2.53929	0.303168	0.0013	0.00588603
CRTC3	chr15:91073197-91188577	44.6353	53.9669	0.273888	0.0013	0.00588603
SPATA20	chr17:48624539-48633367	9.88415	11.8854	0.265997	0.0013	0.00588603
FAM199X	chrX:103411155-103440582	11.7391	14.097	0.26407	0.0013	0.00588603
TTC13	chr1:231041986-231114618	15.2489	18.2488	0.259098	0.0013	0.00588603
NDRG3	chr20:35280102-35374541	26.0801	30.4923	0.225493	0.0013	0.00588603
MMP15	chr16:58059281-58080804	19.0341	16.1043	-0.241138	0.0013	0.00588603
TARSL2	chr15:102193954-102264645	6.74065	5.55989	-0.277832	0.0013	0.00588603
ACADVL	chr17:7093209-7137863	139.169	111.697	-0.317253	0.0013	0.00588603
TNFAIP8L1	chr19:4639526-4655580	3.53984	2.74032	-0.369344	0.0013	0.00588603
RNF169	chr11:74459907-74660232	16.1063	12.0358	-0.420297	0.0013	0.00588603
RRAGB	chrX:55744109-55785237	6.2912	4.32138	-0.541842	0.0013	0.00588603
FDXACB1	chr11:111744779-111754898	1.52719	0.780297	-0.968785	0.0013	0.00588603
CXCL11	chr4:76932332-77033955	0.542853	1.46854	1.43575	0.00125	0.0056873
MOB3A	chr19:2070954-2096269	3.90602	5.03511	0.366325	0.00125	0.0056873
LRRC16A	chr6:25279655-25620758	19.1855	24.6436	0.361198	0.00125	0.0056873
FAM173B	chr5:10225844-10250014	8.7017	10.7179	0.300648	0.00125	0.0056873
ABHD2	chr15:89631380-89745626	12.879	15.7473	0.290087	0.00125	0.0056873
SCARB1	chr12:125261429-125348519	52.2279	63.6368	0.28504	0.00125	0.0056873
TNFRSF12A	chr16:3070312-3072383	92.562	108.902	0.234544	0.00125	0.0056873
PRMT5	chr14:23389732-23398661	40.4146	34.0921	-0.245441	0.00125	0.0056873
UBFD1	chr16:23568861-23585710	21.9505	18.2124	-0.269337	0.00125	0.0056873
MLYCD	chr16:83932729-83949787	3.75463	2.57666	-0.543169	0.00125	0.0056873
TTC7A	chr2:47129008-47303275	12.0557	19.4972	0.693552	0.0012	0.00547944
LOC550112	chr4:68566995-68588886	2.52742	3.56672	0.49693	0.0012	0.00547944
CCZ1	chr7:5938340-5965603	3.897	5.34773	0.456563	0.0012	0.00547944
RILPL2	chr12:123897992-123921264	6.93488	9.05194	0.384356	0.0012	0.00547944
SLC1A5	chr19:47278139-47291842	87.8168	108.958	0.31121	0.0012	0.00547944
RAB1B	chr11:66036055-66044972	70.6458	85.7241	0.279098	0.0012	0.00547944
SLC2A1	chr1:43391045-43449029	28.3833	34.2911	0.272793	0.0012	0.00547944
PLD1	chr3:171318103-171528284	5.16638	6.1574	0.253169	0.0012	0.00547944
SCAP	chr3:47455183-47517445	23.6558	20.0605	-0.237838	0.0012	0.00547944
DPH5	chr1:101455134-101491362	38.5919	32.6637	-0.24061	0.0012	0.00547944
MAP3K3	chr17:61699800-61777519	5.21409	4.31586	-0.272765	0.0012	0.00547944
TIMM9	chr14:58862643-59015549	38.9007	30.6697	-0.342985	0.0012	0.00547944
ANKRD13B	chr17:27920526-27948534	13.9223	10.957	-0.345538	0.0012	0.00547944
TRPM7	chr15:50849351-50979012	14.1578	11.1356	-0.346412	0.0012	0.00547944
LOC100507373	chr19:14247963-14316997	2.03765	1.31431	-0.632605	0.0012	0.00547944
CT45A5	chrX:134945650-134953994	4.01024	2.47584	-0.695769	0.0012	0.00547944
HIST1H4C	chr6:26104175-26104565	6.00564	14.2407	1.24563	0.00115	0.00528047
RBM10	chrX:47001614-47046229	17.6383	23.9553	0.44163	0.00115	0.00528047
PLLP	chr16:57290008-57318584	15.9981	19.5306	0.287843	0.00115	0.00528047
RPS6KA3	chrX:20168028-20284761	24.929	30.3858	0.285576	0.00115	0.00528047
PIP5K1A	chr1:151171010-151222071	51.5401	62.6523	0.281672	0.00115	0.00528047
ARPC2	chr2:219081873-219119071	106.192	129.079	0.281576	0.00115	0.00528047
UBE2E3	chr2:181845111-181940248	21.2336	25.6367	0.271861	0.00115	0.00528047
ZNF704	chr8:81540685-81787016	2.46496	2.95766	0.262889	0.00115	0.00528047
BABAM1	chr19:17378165-17390162	29.1639	34.9279	0.260196	0.00115	0.00528047
UBA3	chr3:69103880-69129524	22.1904	26.5564	0.259119	0.00115	0.00528047
POT1	chr7:124462258-124570037	20.9177	17.7998	-0.232866	0.00115	0.00528047
FAM189B	chr1:155216962-155225297	27.6912	23.3849	-0.243849	0.00115	0.00528047
NOL9	chr1:6581406-6614658	5.73221	4.8256	-0.248385	0.00115	0.00528047
POLR1B	chr2:113299491-113336664	16.9675	14.2305	-0.253788	0.00115	0.00528047
THAP5	chr7:108202463-108210167	29.2093	24.4955	-0.253912	0.00115	0.00528047
PCNX	chr14:71374121-71582099	7.49942	6.24873	-0.263216	0.00115	0.00528047
ZBTB39	chr12:57392616-57400297	2.44023	1.93214	-0.336818	0.00115	0.00528047
CHN2	chr7:29234120-29553944	0.948407	1.55398	0.712385	0.0011	0.00508263
GEMIN2	chr14:39583487-39606177	6.42815	8.57637	0.415964	0.0011	0.00508263
PANK1	chr10:91339253-91405329	1.78577	2.27984	0.352381	0.0011	0.00508263
VPS18	chr15:41186627-41196173	3.59344	4.54988	0.340463	0.0011	0.00508263
PRKDC	chr8:48685668-48890735	81.1255	99.9654	0.301274	0.0011	0.00508263
HTRA1	chr10:124221040-124274495	18.4	22.648	0.299675	0.0011	0.00508263
COG4	chr16:70514439-70557457	15.0602	18.0471	0.261028	0.0011	0.00508263
UBAC1	chr9:138824814-138853226	36.4915	43.5287	0.254408	0.0011	0.00508263
CYP1B1	chr2:38152461-38303529	15.5157	18.3588	0.242737	0.0011	0.00508263
MTO1	chr6:74171453-74211511	8.89373	10.4726	0.235762	0.0011	0.00508263
C1orf63	chr1:25568712-25573985	12.4024	10.298	-0.268263	0.0011	0.00508263
ARL6IP1	chr16:18802990-18812857	141.522	116.689	-0.278362	0.0011	0.00508263
C1orf31	chr1:234501183-234519889	73.7582	59.2466	-0.31607	0.0011	0.00508263
MRPS33	chr7:140705864-140714781	29.7272	23.6861	-0.327741	0.0011	0.00508263
PC	chr11:66615643-66725847	30.165	23.6903	-0.348578	0.0011	0.00508263
POLR2F	chr22:38338859-38365319	9.97751	7.80112	-0.354998	0.0011	0.00508263
TIMP4	chr3:12045861-12233532	4.07709	5.88831	0.530314	0.00105	0.00487742
TSPAN12	chr7:120427373-120498177	5.01375	6.40064	0.352326	0.00105	0.00487742
LOC100134229	chr7:139877060-139879440	5.66502	7.17912	0.341725	0.00105	0.00487742
ATP6V0C	chr16:2563726-2570224	122.566	148.611	0.277978	0.00105	0.00487742
NDUFA6	chr22:42481529-42486888	44.9536	53.8574	0.260707	0.00105	0.00487742
MTPAP	chr10:30598729-30638267	5.88735	7.0505	0.260107	0.00105	0.00487742
MAPKAPK3	chr3:50649292-50686728	17.394	14.6791	-0.244823	0.00105	0.00487742
CSTF1	chr20:54967426-54979582	18.4845	15.4177	-0.261729	0.00105	0.00487742
RRP1	chr21:45209417-45223983	16.1283	13.4429	-0.26275	0.00105	0.00487742
ARHGEF1	chr19:42387266-42411604	17.6535	14.6511	-0.268946	0.00105	0.00487742
NCOA3	chr20:46130600-46285626	21.8469	18.0522	-0.275249	0.00105	0.00487742
RPS5	chr19:58898635-58906171	411.18	339.517	-0.276284	0.00105	0.00487742
FOXK2	chr17:80477593-80562483	30.8339	25.3887	-0.280327	0.00105	0.00487742
BAG6	chr6:31606797-31625987	70.4034	57.7034	-0.28699	0.00105	0.00487742
BDP1	chr5:70751441-70863678	12.9177	10.4601	-0.304446	0.00105	0.00487742
CRHR1	chr17:43697709-43913194	7.85216	5.41908	-0.535043	0.00105	0.00487742
ZNF521	chr18:22641887-22932214	2.99865	5.21478	0.798295	0.001	0.00467001
CUL4A	chr13:113863085-113919655	134.836	169.13	0.326928	0.001	0.00467001
HNRNPM	chr19:8509802-8554002	89.5493	109.365	0.288397	0.001	0.00467001
QKI	chr6:163835674-163999628	17.9479	21.7853	0.279539	0.001	0.00467001
DGCR2	chr22:19023740-19109967	8.70432	10.4861	0.268673	0.001	0.00467001
KCTD15	chr19:34287750-34306683	10.7968	12.9693	0.264492	0.001	0.00467001
C1S	chr12:7167979-7178335	7.42901	8.91606	0.263237	0.001	0.00467001
SCAF8	chr6:155054511-155181891	10.7538	12.8671	0.258842	0.001	0.00467001
AURKB	chr17:8108002-8113883	44.1716	52.8192	0.257943	0.001	0.00467001
SDC3	chr1:31342312-31381480	6.97149	5.96968	-0.223814	0.001	0.00467001
DPY19L4	chr8:95732102-95806076	8.81869	7.40461	-0.252142	0.001	0.00467001
SEC63	chr6:108188959-108279482	31.6931	26.1988	-0.274666	0.001	0.00467001
STXBP1	chr9:130374485-130455408	47.7308	38.97	-0.292554	0.001	0.00467001
GMCL1	chr2:70056803-70108481	17.2477	14.0217	-0.298743	0.001	0.00467001
RABAC1	chr19:42460817-42463528	45.3117	36.3029	-0.319799	0.001	0.00467001
ALS2	chr2:202564985-202645895	3.81792	2.89223	-0.400604	0.001	0.00467001
TEC	chr4:48137799-48271814	1.45967	0.950338	-0.619129	0.001	0.00467001
DHRS4L2	chr14:24439082-24475617	2.15152	3.92601	0.867708	0.00095	0.00446187
TUBB2A	chr6:3153901-3157783	2.03234	3.38415	0.73565	0.00095	0.00446187
C19orf40	chr19:33463147-33469042	3.71459	5.58196	0.587571	0.00095	0.00446187
TRAIP	chr3:49866027-49893992	3.58939	4.97524	0.47103	0.00095	0.00446187
FAM200B	chr4:15683294-15692070	3.03068	4.12655	0.445293	0.00095	0.00446187
VGLL4	chr3:11314009-11762220	10.9129	13.7843	0.336991	0.00095	0.00446187
HES1	chr3:193853930-193856401	11.1338	14.0078	0.331286	0.00095	0.00446187
RAC1	chr7:6414125-6443598	154.084	188.286	0.289206	0.00095	0.00446187
MOCOS	chr18:33767479-33850437	12.0459	14.6642	0.283753	0.00095	0.00446187
EPB49	chr8:21906509-21940086	8.68871	10.4543	0.266887	0.00095	0.00446187
THEM4	chr1:151843342-151882361	7.25548	8.70828	0.263316	0.00095	0.00446187
ITPR2	chr12:26488284-26986131	6.34711	7.5842	0.256898	0.00095	0.00446187
GLI3	chr7:42000547-42276618	4.16716	4.9658	0.252962	0.00095	0.00446187
LAMB2	chr3:49158544-49170599	5.05101	5.99707	0.247686	0.00095	0.00446187
DUSP5	chr10:112257624-112271302	20.4214	17.0148	-0.263292	0.00095	0.00446187
KLHL9	chr9:21324106-21335429	10.6957	8.90921	-0.263666	0.00095	0.00446187
MAGEA1	chrX:152481521-152486116	27.2093	22.6262	-0.26611	0.00095	0.00446187
PCGF6	chr10:105062552-105110891	9.40406	7.49383	-0.327579	0.00095	0.00446187
NDUFAF4	chr6:97337186-97345767	5.65376	4.39264	-0.364122	0.00095	0.00446187
NAGPA	chr16:5074844-5092972	5.27495	3.66109	-0.526882	0.00095	0.00446187
EFNB1	chrX:68048839-68062006	2.27749	1.53606	-0.568213	0.00095	0.00446187
KCNK15	chr20:43374487-43438979	4.03269	5.92956	0.556182	0.0009	0.00425709
SPICE1,WDR52	chr3:112931374-113234034	10.3672	14.2971	0.463704	0.0009	0.00425709
QDPR	chr4:17487962-17513857	6.68562	9.02971	0.433617	0.0009	0.00425709
TXNRD3,TXNRD3NB	chr3:126290621-126373967	4.4555	5.70658	0.357037	0.0009	0.00425709
N4BP2	chr4:40044536-40159872	1.17954	1.50056	0.347287	0.0009	0.00425709
TSPAN17	chr5:176074387-176086059	6.4851	8.10699	0.322037	0.0009	0.00425709
VASP	chr19:46010613-46088122	61.0926	76.1624	0.318081	0.0009	0.00425709
CCDC91	chr12:28343374-28717533	12.6639	15.596	0.300448	0.0009	0.00425709
TUBE1	chr6:112391859-112423993	8.3755	10.2482	0.291119	0.0009	0.00425709
AQP3	chr9:33441151-33447631	73.1016	88.8092	0.280806	0.0009	0.00425709
MRPS9	chr2:105654482-105716418	28.5178	34.5212	0.275621	0.0009	0.00425709
MEMO1	chr2:32092017-32235698	13.9522	16.8262	0.27022	0.0009	0.00425709
TMEM50A	chr1:25664788-25747363	21.1707	25.3348	0.259048	0.0009	0.00425709
DPM2,PIP5KL1	chr9:130683143-130700763	44.2726	52.7912	0.253884	0.0009	0.00425709
CLCN5	chrX:49687224-49863892	3.27278	2.78437	-0.233166	0.0009	0.00425709
SNX14	chr6:86215214-86303629	25.0052	21.1889	-0.238919	0.0009	0.00425709
TBK1	chr12:64845839-64895899	23.8976	19.939	-0.261276	0.0009	0.00425709
ZNF197	chr3:44666510-44690005	9.04009	7.53209	-0.263288	0.0009	0.00425709
USPL1	chr13:31191829-31234067	5.8116	4.80895	-0.273215	0.0009	0.00425709
SLC35A3	chr1:100435534-100492202	21.8026	17.9061	-0.284052	0.0009	0.00425709
TMEM59	chr1:54497289-54519111	101.841	83.1464	-0.29259	0.0009	0.00425709
MRPS27	chr5:71515235-71616084	51.0202	41.6372	-0.293197	0.0009	0.00425709
HMBOX1	chr8:28747907-28913364	11.1297	8.7752	-0.342915	0.0009	0.00425709
SHPRH	chr6:145946439-146285345	5.34347	3.97369	-0.427298	0.0009	0.00425709
IL28RA	chr1:24480646-24513765	1.61182	1.10733	-0.541609	0.0009	0.00425709
PI3	chr20:43803539-43805185	11.9065	6.9382	-0.779114	0.0009	0.00425709
CPLX1	chr4:778744-819945	2.44856	1.29683	-0.916941	0.0009	0.00425709
KCNAB1	chr3:155838336-156256927	1.65552	0.872832	-0.923508	0.0009	0.00425709
DOK7	chr4:3465032-3496209	1.16979	5.09675	2.12333	0.00085	0.00405908
HIST1H3H	chr6:27777593-27779244	2.00799	4.24788	1.08099	0.00085	0.00405908
C20orf96	chr20:251503-271419	1.74811	2.95744	0.758549	0.00085	0.00405908
C1orf116	chr1:207191865-207206101	0.734176	1.13679	0.63077	0.00085	0.00405908
GLTPD1	chr1:1260142-1264276	6.86651	8.9049	0.375023	0.00085	0.00405908
NEURL1B	chr5:172068275-172118533	2.16685	2.73983	0.338489	0.00085	0.00405908
PHLDA3	chr1:201433355-201438391	13.2163	16.6794	0.335751	0.00085	0.00405908
ZNF142	chr2:219472487-219524261	3.23942	3.91929	0.274855	0.00085	0.00405908
EMP1	chr12:13349601-13369708	11.5503	13.949	0.272231	0.00085	0.00405908
C12orf32	chr12:2986364-2998626	26.8461	31.9613	0.251612	0.00085	0.00405908
RAP1GDS1	chr4:99182526-99365012	8.57055	10.1673	0.24648	0.00085	0.00405908
ATXN10	chr22:46067677-46241187	21.2623	25.1023	0.239521	0.00085	0.00405908
FOXN2	chr2:48541794-48606434	10.2283	8.57695	-0.254026	0.00085	0.00405908
CUL5	chr11:107879407-107978488	12.4043	10.3556	-0.260429	0.00085	0.00405908
FOSL1	chr11:65659431-65667997	34.3456	28.5169	-0.268306	0.00085	0.00405908
ELP3	chr8:27950583-28048669	13.5865	11.2707	-0.26959	0.00085	0.00405908
TXNDC15	chr5:134209459-134237416	13.4799	11.1806	-0.269821	0.00085	0.00405908
KLHDC10	chr7:129710348-129775560	18.3714	15.1062	-0.282323	0.00085	0.00405908
TAB3	chrX:30845558-30907511	14.5827	11.9538	-0.286792	0.00085	0.00405908
PRKCDBP	chr11:6340175-6341740	38.0997	30.9618	-0.299291	0.00085	0.00405908
DPY30	chr2:32248692-32264877	34.9255	28.2402	-0.306527	0.00085	0.00405908
TMBIM4	chr12:66530716-66563807	9.52371	7.41065	-0.361923	0.00085	0.00405908
MOCS3	chr20:49575362-49578804	5.53752	4.0898	-0.43721	0.00085	0.00405908
ZNF501	chr3:44771123-44778575	1.13884	1.78819	0.650939	0.0008	0.00385324
MECR	chr1:29519384-29557454	4.3489	5.72177	0.39581	0.0008	0.00385324
CWF19L1	chr10:101992054-102046469	9.51869	12.3225	0.372462	0.0008	0.00385324
HSBP1L1	chr18:77724581-77730890	20.6421	26.4945	0.360107	0.0008	0.00385324
STRN4	chr19:47222766-47261832	13.6213	16.8021	0.302773	0.0008	0.00385324
HCCS	chrX:11129405-11141204	19.0446	22.9142	0.266854	0.0008	0.00385324
NSL1	chr1:212899494-212965139	3.89365	4.63088	0.250164	0.0008	0.00385324
RHOD	chr11:66824288-66839488	34.3225	40.7822	0.248784	0.0008	0.00385324
STX18	chr4:4387982-4543775	12.1117	14.2452	0.234076	0.0008	0.00385324
ABCA3	chr16:2325832-2390747	15.9643	13.5427	-0.23733	0.0008	0.00385324
ZBTB43	chr9:129567284-129600487	13.4515	11.3615	-0.24362	0.0008	0.00385324
HEXIM1	chr17:43224683-43229468	16.8637	14.2432	-0.243647	0.0008	0.00385324
DAD1	chr14:23033806-23058143	121.072	100.245	-0.272335	0.0008	0.00385324
FAM127B	chrX:134184962-134186221	54.7958	45.0696	-0.281911	0.0008	0.00385324
SPAG9	chr17:49026040-49198226	23.496	19.2826	-0.285122	0.0008	0.00385324
RPL7A	chr9:136215068-136218280	2230.55	1829.31	-0.286098	0.0008	0.00385324
NUP214	chr9:134000980-134110040	28.0202	22.9191	-0.289916	0.0008	0.00385324
ERO1L	chr14:53106641-53162454	49.8457	40.6027	-0.295892	0.0008	0.00385324
TUBGCP6	chr22:50656117-50683400	3.59799	2.90028	-0.311	0.0008	0.00385324
MIER2	chr19:305574-344791	6.47194	5.0796	-0.349484	0.0008	0.00385324
RBM12B	chr8:94712765-94753250	12.6465	9.90806	-0.352059	0.0008	0.00385324
CCDC94	chr19:4247110-4269088	11.5998	9.00774	-0.364861	0.0008	0.00385324
FAM217B	chr20:58508818-58523805	7.07259	5.46137	-0.372975	0.0008	0.00385324
METTL18	chr1:169761624-169764031	8.195	6.21714	-0.398493	0.0008	0.00385324
WASF3	chr13:27131839-27263082	1.10249	0.680875	-0.695303	0.0008	0.00385324
CRYAB	chr11:111779321-111797595	0.878269	4.20964	2.26096	0.00075	0.0036489
VTN	chr17:26694261-26698070	0.985661	2.15532	1.12874	0.00075	0.0036489
KIAA1324	chr1:109656584-109749403	1.29659	1.72913	0.415325	0.00075	0.0036489
USP33	chr1:78161586-78225537	24.7336	30.5509	0.304745	0.00075	0.0036489
GNB2	chr7:100271199-100276797	95.7238	117.984	0.301644	0.00075	0.0036489
GALNT2	chr1:230202955-230417875	42.9111	52.0946	0.279783	0.00075	0.0036489
ABCA7	chr19:1040101-1065663	3.8762	4.68723	0.274091	0.00075	0.0036489
ZC3H7B	chr22:41697524-41756151	7.63991	9.17223	0.263716	0.00075	0.0036489
RRAS	chr19:50138551-50143400	33.8202	40.5626	0.262265	0.00075	0.0036489
PRDM1	chr6:106534194-106557814	6.33569	7.5881	0.260235	0.00075	0.0036489
SMURF1	chr7:98624818-98741743	11.9742	14.1819	0.244118	0.00075	0.0036489
RGMB	chr5:98104998-98132198	8.35467	6.98981	-0.257329	0.00075	0.0036489
TOMM7	chr7:22847206-22862454	321.944	268.467	-0.262064	0.00075	0.0036489
STX12	chr1:28099693-28150963	12.0945	10.0745	-0.26365	0.00075	0.0036489
MUT	chr6:49398072-49431041	10.1965	8.48017	-0.265908	0.00075	0.0036489
TMEM181	chr6:158957467-159056467	10.168	8.30138	-0.292608	0.00075	0.0036489
OAS1	chr12:113344642-113357749	25.8534	21.0904	-0.293766	0.00075	0.0036489
MBLAC2	chr5:89754019-89770585	4.25902	3.38705	-0.330491	0.00075	0.0036489
CD68	chr17:7482804-7493488	5.80384	3.82328	-0.602198	0.00075	0.0036489
MCTP1	chr5:93954361-94620279	10.6493	6.76538	-0.654514	0.00075	0.0036489
TTC39B	chr9:15170588-15307358	1.78197	1.1313	-0.655496	0.00075	0.0036489
STMN3	chr20:62271060-62284780	2.53409	1.56694	-0.693512	0.00075	0.0036489
LDHD	chr16:75145757-75150670	3.55139	2.13231	-0.735966	0.00075	0.0036489
C15orf61	chr15:67547137-67819641	3.51772	1.76155	-0.997798	0.00075	0.0036489
TBX19	chr1:168250277-168283664	0.568965	1.12607	0.984888	0.0007	0.00343556
HEY1	chr8:80676244-80680098	2.55918	3.81458	0.575846	0.0007	0.00343556
RFX5	chr1:151313115-151319769	21.5971	30.6467	0.504894	0.0007	0.00343556
SNHG5	chr6:86386034-86388518	28.415	40.0532	0.495268	0.0007	0.00343556
CIAPIN1	chr16:57462057-57495187	19.0128	25.285	0.411315	0.0007	0.00343556
DGUOK	chr2:74153952-74186132	56.8534	70.8468	0.317457	0.0007	0.00343556
PTBP3	chr9:114758831-115112545	40.5098	50.3377	0.313365	0.0007	0.00343556
SORT1	chr1:109852187-109940563	16.5115	20.3405	0.300885	0.0007	0.00343556
UBE2I	chr16:1359153-1377019	62.8051	76.1834	0.278596	0.0007	0.00343556
ECI1	chr16:2289230-2301602	45.8993	54.9992	0.260937	0.0007	0.00343556
HADH	chr4:108910869-108956331	27.2847	32.6896	0.260739	0.0007	0.00343556
TCF3	chr19:1609288-1652389	17.0594	20.3027	0.251104	0.0007	0.00343556
NKRF	chrX:118722299-118739846	19.6993	16.5382	-0.25234	0.0007	0.00343556
BET1	chr7:93620999-93633690	20.6009	17.2439	-0.256618	0.0007	0.00343556
SNX27	chr1:151584661-151671559	7.97538	6.63771	-0.264868	0.0007	0.00343556
EPM2AIP1	chr3:37027356-37034795	10.1635	8.45794	-0.26502	0.0007	0.00343556
USP21	chr1:161129253-161135516	12.1953	10.144	-0.265708	0.0007	0.00343556
NPM1	chr5:170814707-170837888	1011.71	826.911	-0.290995	0.0007	0.00343556
TM9SF3	chr10:98277866-98346809	41.4531	33.8655	-0.291666	0.0007	0.00343556
SRRM1	chr1:24969593-24999772	46.6042	38.0367	-0.293068	0.0007	0.00343556
FLJ43663	chr7:130628918-130794714	6.83928	5.38015	-0.3462	0.0007	0.00343556
PIGH	chr14:68000007-68067017	11.2676	8.33326	-0.435223	0.0007	0.00343556
ZNF420	chr19:37569381-37620651	3.62104	2.66092	-0.444481	0.0007	0.00343556
STOX1	chr10:70587293-70655209	2.7189	1.90304	-0.51472	0.0007	0.00343556
MDN1	chr6:90352396-90529442	9.92536	6.58269	-0.592443	0.0007	0.00343556
C17orf100	chr17:6555058-6560558	4.03499	2.2886	-0.8181	0.0007	0.00343556
ZBTB25	chr14:64953385-64970559	11.5926	15.9157	0.45725	0.00065	0.00322072
NEBL	chr10:21068902-21463852	5.38855	6.83361	0.342752	0.00065	0.00322072
VPS29	chr12:110929262-110939916	80.592	99.4335	0.303095	0.00065	0.00322072
MUM1	chr19:1354975-1378430	5.32167	6.5384	0.297058	0.00065	0.00322072
PPP1CA	chr11:67159422-67169376	65.9474	80.896	0.294754	0.00065	0.00322072
USP25	chr21:17102495-17252377	18.2414	22.3578	0.293564	0.00065	0.00322072
PRKCI	chr3:169940219-170023770	35.9497	43.9034	0.288354	0.00065	0.00322072
PNPO	chr17:46018888-46026674	9.61844	11.722	0.28534	0.00065	0.00322072
RAP2B	chr3:152880028-152886263	6.9942	8.48496	0.278748	0.00065	0.00322072
ZFYVE20	chr3:15111571-15140655	7.88883	9.49824	0.26785	0.00065	0.00322072
CEBPB	chr20:48807119-48809227	67.4738	81.1695	0.266609	0.00065	0.00322072
BCKDK	chr16:31119661-31124234	25.0516	30.0368	0.261828	0.00065	0.00322072
PSMB6	chr17:4699456-4701790	55.9561	66.9656	0.259125	0.00065	0.00322072
HAUS2	chr15:42841010-42862190	12.932	15.4619	0.257775	0.00065	0.00322072
SH3GL1	chr19:4360363-4400565	31.3311	37.4558	0.257592	0.00065	0.00322072
TTC27	chr2:32853086-33046118	11.753	9.9297	-0.243205	0.00065	0.00322072
BAG3	chr10:121410881-121437329	14.8242	12.4622	-0.250397	0.00065	0.00322072
IFRD2	chr3:50316517-50330026	37.1483	30.9976	-0.261143	0.00065	0.00322072
NFRKB	chr11:129733510-129765490	11.7725	9.81511	-0.26235	0.00065	0.00322072
PTPN23	chr3:47422490-47454951	13.2994	11.0792	-0.263505	0.00065	0.00322072
GLCCI1	chr7:8008373-8128709	9.29637	7.71365	-0.269252	0.00065	0.00322072
HGS	chr17:79650961-79669348	39.0306	32.342	-0.271199	0.00065	0.00322072
KIAA1609	chr16:84509819-84538288	9.93749	8.2343	-0.271236	0.00065	0.00322072
VEGFB	chr11:64002055-64006736	32.4617	26.8791	-0.272252	0.00065	0.00322072
FOXO1	chr13:41129800-41240734	9.69014	8.00558	-0.275512	0.00065	0.00322072
SNX33	chr15:75940068-75951896	12.1069	9.78974	-0.30649	0.00065	0.00322072
ADIPOR1	chr1:202909959-202927700	87.5562	70.7391	-0.307702	0.00065	0.00322072
PPCS	chr1:42922172-42926127	36.2491	29.0725	-0.318289	0.00065	0.00322072
ARG2	chr14:68086578-68141602	10.5299	8.14843	-0.369904	0.00065	0.00322072
LENG8	chr19:54960064-54974919	16.2735	11.8037	-0.463281	0.00065	0.00322072
TUBB4A	chr19:6494329-6502330	0.863029	1.67708	0.958473	0.0006	0.00300495
LOC100130691	chr2:178148235-178257419	3.69435	5.66208	0.61601	0.0006	0.00300495
PSMB8	chr6:32808493-32821748	26.7756	38.2467	0.514415	0.0006	0.00300495
OGFOD1	chr16:56485423-56554008	23.3509	30.4701	0.38392	0.0006	0.00300495
LOC100289561,PRKRIP1	chr7:101986191-102067201	9.49957	12.1391	0.353723	0.0006	0.00300495
BECN1	chr17:40950853-40976310	18.0332	22.2164	0.300972	0.0006	0.00300495
CHD3	chr17:7788122-7816075	29.7737	36.62	0.298591	0.0006	0.00300495
PPP2R2A	chr8:26149006-26230195	30.1124	37.0308	0.298366	0.0006	0.00300495
ESAM	chr11:124623018-124632223	37.4492	45.332	0.275596	0.0006	0.00300495
C14orf43	chr14:74181824-74253896	10.4723	12.6723	0.2751	0.0006	0.00300495
LEMD3	chr12:65563350-65642141	7.63589	6.45487	-0.242409	0.0006	0.00300495
FHL3	chr1:38462440-38471187	24.9755	20.8832	-0.258169	0.0006	0.00300495
AKAP1	chr17:55162552-55198710	19.2489	16.0723	-0.260201	0.0006	0.00300495
MRPS18A	chr6:43638933-43655549	26.3931	22.0009	-0.262596	0.0006	0.00300495
GNL2	chr1:38022519-38061586	40.8656	33.6961	-0.278308	0.0006	0.00300495
HADHB	chr2:26467615-26513333	59.0263	48.4431	-0.285065	0.0006	0.00300495
GIGYF2	chr2:233562014-233725289	12.4622	10.1611	-0.294502	0.0006	0.00300495
TMED8	chr14:77801277-77843396	12.9567	10.5056	-0.302544	0.0006	0.00300495
FBXO41	chr2:73481809-73496758	3.18704	2.58377	-0.30274	0.0006	0.00300495
KBTBD7	chr13:41764355-41768702	4.00765	3.14553	-0.34945	0.0006	0.00300495
PPL	chr16:4897615-4987136	38.7391	29.919	-0.372728	0.0006	0.00300495
TRUB2	chr9:131070717-131096406	33.5482	25.6604	-0.386693	0.0006	0.00300495
CBX7	chr22:39526778-39548538	2.35463	1.63786	-0.523694	0.0006	0.00300495
SLC31A2	chr9:115913237-115926422	3.44756	2.08605	-0.724804	0.0006	0.00300495
PHOSPHO1	chr17:47300731-47308128	1.01656	2.0828	1.03483	0.00055	0.00278146
PDZK1IP1	chr1:47649252-47655771	4.12489	7.22414	0.80847	0.00055	0.00278146
ATXN7L1	chr7:105245050-105517031	1.93572	2.79881	0.531941	0.00055	0.00278146
FAM111A	chr11:58910317-58922511	3.2004	4.51914	0.497798	0.00055	0.00278146
C16orf55	chr16:89724209-89737675	7.18355	9.72546	0.43707	0.00055	0.00278146
LSM10	chr1:36859030-36863493	13.784	18.4932	0.423995	0.00055	0.00278146
GDPD5	chr11:75145684-75236599	4.39934	5.78461	0.394933	0.00055	0.00278146
LOC645638	chr17:58160910-58165828	26.2238	34.3797	0.39068	0.00055	0.00278146
LOC100216546	chr7:104622193-104631612	1.36008	1.70834	0.328902	0.00055	0.00278146
DAAM1	chr14:59655390-59838168	2.98153	3.70708	0.314228	0.00055	0.00278146
USP10	chr16:84733554-84813534	43.0407	53.082	0.302521	0.00055	0.00278146
RNF185	chr22:31556137-31603005	6.69455	8.19511	0.291776	0.00055	0.00278146
TP53BP2	chr1:223967594-224033674	17.2333	21.0094	0.285839	0.00055	0.00278146
FGD6	chr12:95470524-95611240	4.08486	4.9636	0.2811	0.00055	0.00278146
LOC100294145	chr6:32861952-32871535	9.15738	11.0511	0.271184	0.00055	0.00278146
SYBU	chr8:110586299-110704020	9.15612	10.9451	0.257478	0.00055	0.00278146
NACC1	chr19:13227674-13251959	17.5333	20.9584	0.257428	0.00055	0.00278146
PLCB3	chr11:64018994-64036924	10.9752	13.0975	0.255046	0.00055	0.00278146
CTTNBP2NL	chr1:112938799-113003786	10.7505	12.801	0.251848	0.00055	0.00278146
PTGES	chr9:132500614-132515344	17.6049	20.9591	0.251594	0.00055	0.00278146
UBE2D1	chr10:60094738-60130513	13.7457	11.6731	-0.235791	0.00055	0.00278146
HMGN4	chr6:26538571-26547164	40.1305	33.8134	-0.247105	0.00055	0.00278146
BBS4	chr15:72978519-73030894	10.6903	8.89349	-0.26548	0.00055	0.00278146
SLC39A13	chr11:47430045-47438090	14.0418	11.6744	-0.266377	0.00055	0.00278146
LLPH	chr12:66516848-66524533	24.0444	19.8891	-0.273726	0.00055	0.00278146
FAM54B	chr1:26146396-26159576	14.2274	11.7425	-0.276937	0.00055	0.00278146
RPS14	chr5:149822840-149829376	1460.97	1199.92	-0.283992	0.00055	0.00278146
DUSP7	chr3:52082936-52090461	8.83626	7.22163	-0.291112	0.00055	0.00278146
GON4L	chr1:155715608-155826972	7.28289	5.94205	-0.29355	0.00055	0.00278146
CLNS1A	chr11:77325699-77348851	98.1895	79.7462	-0.300153	0.00055	0.00278146
YLPM1	chr14:75230068-75304013	15.8909	12.901	-0.300723	0.00055	0.00278146
SPATA5L1	chr15:45694518-45713616	8.8948	7.15051	-0.314916	0.00055	0.00278146
URI1	chr19:30414550-30507651	31.0724	24.9573	-0.316173	0.00055	0.00278146
ACAP2	chr3:194995464-195163817	16.1674	12.9744	-0.317411	0.00055	0.00278146
UAP1	chr1:162531295-162570056	53.0081	42.492	-0.31902	0.00055	0.00278146
POLI	chr18:51795848-51824604	2.40337	1.88235	-0.352525	0.00055	0.00278146
ZNF138	chr7:64254770-64294025	5.32495	4.05815	-0.391945	0.00055	0.00278146
OTUD1	chr10:23728197-23731310	5.30613	4.00233	-0.406821	0.00055	0.00278146
KAT8	chr16:31128984-31142714	4.5049	3.23084	-0.479589	0.00055	0.00278146
ANO4	chr12:101188373-101522419	1.79504	1.21796	-0.559551	0.00055	0.00278146
HLA-DMA	chr6:32916390-32920899	7.53595	4.78779	-0.65443	0.00055	0.00278146
GJC2	chr1:228337414-228347527	1.03536	2.12515	1.03744	0.0005	0.00256859
PTRH1	chr9:130469270-130477939	18.1008	26.8354	0.568079	0.0005	0.00256859
SLC43A2	chr17:1477695-1532130	2.82297	3.99358	0.500468	0.0005	0.00256859
ASRGL1	chr11:62104773-62160887	3.90736	5.20725	0.414328	0.0005	0.00256859
NFATC3	chr16:68119268-68270136	14.6635	18.8952	0.365789	0.0005	0.00256859
RAB26	chr16:2198650-2205348	10.9971	14.1546	0.364145	0.0005	0.00256859
BMP2K	chr4:79697531-79833341	4.18514	5.34523	0.352975	0.0005	0.00256859
BAZ1A	chr14:35221936-35433156	19.6997	24.5268	0.316184	0.0005	0.00256859
TRIP13	chr5:892968-918164	71.0208	87.4944	0.30095	0.0005	0.00256859
TEAD1	chr11:12695968-12966460	48.5905	59.8074	0.299649	0.0005	0.00256859
PYCR1	chr17:79890243-79895182	60.5191	74.1953	0.293937	0.0005	0.00256859
NEDD1	chr12:97301000-97347653	15.0615	18.4069	0.289381	0.0005	0.00256859
SNX17	chr2:27593388-27603611	19.5798	23.8636	0.285447	0.0005	0.00256859
PSMA7	chr20:60711790-60718474	110.62	134.602	0.283083	0.0005	0.00256859
AK3	chr9:4709556-4742043	13.3301	16.1456	0.276456	0.0005	0.00256859
CYB5R3	chr22:43013845-43045405	24.2084	29.2122	0.271062	0.0005	0.00256859
CHMP2B	chr3:87276412-87304698	29.1922	35.08	0.265065	0.0005	0.00256859
MT2A	chr16:56642477-56643409	380.978	456.538	0.261026	0.0005	0.00256859
AP4E1	chr15:51200868-51298097	5.06838	6.06301	0.258509	0.0005	0.00256859
CAV1	chr7:116164838-116201239	31.7326	37.909	0.256574	0.0005	0.00256859
HENMT1	chr1:109190909-109204148	18.1697	21.6956	0.255862	0.0005	0.00256859
ENOPH1	chr4:83351725-83382244	14.1406	16.8397	0.252022	0.0005	0.00256859
PLXNA2	chr1:208195587-208417665	2.72137	3.23243	0.248288	0.0005	0.00256859
GRHPR	chr9:37422663-37437064	34.5932	29.0382	-0.25254	0.0005	0.00256859
UBAC2	chr13:99848627-100058554	36.2473	30.3483	-0.256259	0.0005	0.00256859
ALAD	chr9:116148591-116163618	9.52701	7.91836	-0.266821	0.0005	0.00256859
SASH1	chr6:148663728-148873184	4.68302	3.88471	-0.269633	0.0005	0.00256859
IPO4	chr14:24641233-24658124	13.7611	11.3592	-0.276733	0.0005	0.00256859
RPS29	chr14:50044041-50053094	503.501	415.416	-0.277437	0.0005	0.00256859
OXA1L	chr14:23235730-23240998	77.3485	63.1069	-0.293575	0.0005	0.00256859
ZCCHC6	chr9:88902647-88969402	23.2916	18.7767	-0.310866	0.0005	0.00256859
CD97	chr19:14491955-14519557	47.7348	38.3311	-0.316528	0.0005	0.00256859
POFUT2	chr21:46683775-46707811	8.06003	6.45498	-0.320372	0.0005	0.00256859
AP4B1	chr1:114356432-114447741	8.62448	6.82458	-0.337699	0.0005	0.00256859
GRAMD1C	chr3:113557680-113666021	2.50232	1.80866	-0.468344	0.0005	0.00256859
ACSM3	chr16:20775311-20860990	12.7768	7.78513	-0.714736	0.0005	0.00256859
MFSD3	chr8:145734551-145743210	8.70223	14.3071	0.717277	0.00045	0.00234362
GTF3C6	chr6:111279762-111289091	13.4243	17.4775	0.380655	0.00045	0.00234362
DENND1B	chr1:197473878-197744623	2.94641	3.75634	0.35037	0.00045	0.00234362
RABEPK	chr9:127962820-127996438	22.4611	27.8549	0.310503	0.00045	0.00234362
NOTCH3	chr19:15270443-15311792	16.1794	19.9324	0.300954	0.00045	0.00234362
ARF6	chr14:50359735-50363772	21.6102	26.4244	0.29016	0.00045	0.00234362
MYOF	chr10:95066185-95242074	67.2934	82.2838	0.290143	0.00045	0.00234362
PASD1	chrX:150732006-150845211	12.0012	14.6324	0.285979	0.00045	0.00234362
XRCC5	chr2:216974019-217084915	83.9717	102.133	0.282481	0.00045	0.00234362
ZC3H4	chr19:47567446-47617009	3.82838	4.6335	0.275368	0.00045	0.00234362
TMEM132A	chr11:60691912-60719257	11.5036	13.9212	0.275199	0.00045	0.00234362
NFIA	chr1:61542945-61928460	6.58503	7.96214	0.273966	0.00045	0.00234362
BMP2	chr20:6748682-6761041	7.31998	8.81718	0.268477	0.00045	0.00234362
HAX1	chr1:154245038-154248355	73.5725	88.4826	0.266228	0.00045	0.00234362
ANXA3	chr4:79472741-79531654	20.6529	24.7368	0.260313	0.00045	0.00234362
EED	chr11:85955579-85995116	15.9216	18.9871	0.254037	0.00045	0.00234362
CLTCL1	chr22:19166986-19279239	5.42542	6.41238	0.241124	0.00045	0.00234362
JPH3	chr16:87636498-87731761	9.73477	8.22607	-0.242945	0.00045	0.00234362
MRPS18B	chr6:30585485-30594174	54.3241	45.4617	-0.256941	0.00045	0.00234362
C14orf133	chr14:77892984-77923983	11.8877	9.94651	-0.257204	0.00045	0.00234362
TOP1MT	chr8:144391484-144417050	16.783	13.9919	-0.262406	0.00045	0.00234362
SCAF1	chr19:50145381-50161949	10.6185	8.78572	-0.273342	0.00045	0.00234362
FGFR1	chr8:38268638-38326352	14.1348	11.6518	-0.278701	0.00045	0.00234362
THADA	chr2:43457927-43823185	7.46868	6.1259	-0.285931	0.00045	0.00234362
SRP68	chr17:74034830-74068607	43.1554	35.3829	-0.286491	0.00045	0.00234362
TKT	chr3:53256144-53290130	280.282	229.229	-0.290088	0.00045	0.00234362
C16orf58	chr16:31494438-31519706	22.8082	18.5534	-0.297867	0.00045	0.00234362
EXOSC2	chr9:133569157-133580713	43.9161	35.2737	-0.316159	0.00045	0.00234362
KIFC3	chr16:57792072-57853415	45.8799	35.9117	-0.35341	0.00045	0.00234362
ALG5	chr13:37523907-37573504	12.0657	9.01887	-0.419898	0.00045	0.00234362
FAM161B	chr14:74399694-74429813	2.29949	1.41817	-0.69728	0.00045	0.00234362
GEMIN8P4	chr1:90458823-90460525	1.91403	0.893492	-1.09909	0.00045	0.00234362
C10orf125	chr10:135168657-135171529	7.57298	13.7557	0.861097	0.0004	0.00210997
KCNIP3	chr2:95963071-96051825	0.97648	1.73186	0.826663	0.0004	0.00210997
HTR1D	chr1:23518387-23521222	1.04522	1.76886	0.759009	0.0004	0.00210997
SNED1	chr2:241938254-242041747	21.6757	35.2484	0.701481	0.0004	0.00210997
OXNAD1	chr3:16306666-16555222	12.8386	20.3236	0.662674	0.0004	0.00210997
PDLIM7	chr5:176883579-176924602	30.6431	47.0385	0.61828	0.0004	0.00210997
LOC730091	chr3:156465131-156534851	1.86908	2.73407	0.548726	0.0004	0.00210997
OPLAH	chr8:145106166-145115584	2.15916	3.13079	0.536057	0.0004	0.00210997
FAM213B	chr1:2517898-2564481	3.30513	4.58251	0.471432	0.0004	0.00210997
CTXN1	chr19:7989380-7991051	16.1625	21.6901	0.424389	0.0004	0.00210997
GSTT1	chr22:24375942-24384284	10.9003	14.6228	0.423853	0.0004	0.00210997
C3orf75	chr3:47537059-47555199	9.25805	12.1983	0.397903	0.0004	0.00210997
CENPM	chr22:42334740-42343148	17.8701	23.3467	0.38567	0.0004	0.00210997
ARF3,FKBP11	chr12:49297892-49351271	60.27	78.6311	0.383661	0.0004	0.00210997
RNF126	chr19:647458-663233	13.7683	17.1929	0.320466	0.0004	0.00210997
NFE2L2	chr2:178095030-178129859	47.845	59.645	0.318033	0.0004	0.00210997
MFHAS1	chr8:8640860-8751131	16.6878	20.7438	0.313888	0.0004	0.00210997
LOC339803	chr2:61367792-61372110	8.32953	10.3341	0.3111	0.0004	0.00210997
COX4I1	chr16:85833172-85840607	228.359	283.092	0.309969	0.0004	0.00210997
GOT2	chr16:58741034-58768246	72.1439	89.3691	0.308898	0.0004	0.00210997
TRAF2	chr9:139777141-139821227	22.185	27.394	0.304275	0.0004	0.00210997
PCSK6	chr15:101842892-102030187	18.5603	22.7563	0.29405	0.0004	0.00210997
AKIRIN2	chr6:88384577-88411985	14.7057	17.9103	0.284408	0.0004	0.00210997
ZNF445	chr3:44480894-44519162	4.20688	5.11822	0.282892	0.0004	0.00210997
MID1	chrX:10413349-10851809	11.4094	13.8272	0.277284	0.0004	0.00210997
SRGAP2P2	chr1:143913728-144094477	32.3255	38.5721	0.254885	0.0004	0.00210997
TSPYL4	chr6:116571130-116575261	7.98297	6.6894	-0.255047	0.0004	0.00210997
COX7A2L	chr2:42577644-42588356	83.2435	69.6868	-0.256451	0.0004	0.00210997
PRMT6	chr1:107599266-107601916	13.9034	11.639	-0.256478	0.0004	0.00210997
VRK1	chr14:97263683-97347953	34.1431	28.2681	-0.272417	0.0004	0.00210997
UFL1	chr6:96969701-97003151	12.625	10.3863	-0.281595	0.0004	0.00210997
TEAD4	chr12:3068477-3149969	16.5989	13.605	-0.286944	0.0004	0.00210997
SLC15A4	chr12:129277734-129308541	10.4463	8.55425	-0.28828	0.0004	0.00210997
CCDC117	chr22:29168661-29185283	26.544	21.6093	-0.296731	0.0004	0.00210997
EEF1B2	chr2:207024317-207027653	438.36	353.621	-0.309911	0.0004	0.00210997
KIAA1737	chr14:77564577-77583630	5.31642	4.28125	-0.312422	0.0004	0.00210997
INTS10	chr8:19674681-19709586	49.3791	39.7569	-0.312695	0.0004	0.00210997
PGAP1	chr2:197697727-197791454	2.09928	1.68871	-0.313973	0.0004	0.00210997
PANK4	chr1:2439972-2458035	9.27176	7.44967	-0.315666	0.0004	0.00210997
ADAM10	chr15:58886816-59042177	30.0766	24.045	-0.322902	0.0004	0.00210997
ACAD8	chr11:134123433-134135838	9.38792	7.47339	-0.329042	0.0004	0.00210997
TRMT12	chr8:125463047-125465266	6.74552	5.22683	-0.367994	0.0004	0.00210997
EXOSC5	chr19:41892275-41903256	21.9284	16.6735	-0.395247	0.0004	0.00210997
CTSC	chr11:88026759-88070941	8.73886	6.29342	-0.473602	0.0004	0.00210997
RNF113A	chrX:119004494-119010629	22.1456	15.856	-0.481989	0.0004	0.00210997
SERPINB8	chr18:61637262-61656608	1.79699	1.02319	-0.812512	0.0004	0.00210997
LOC100505783	chr20:42839599-42854667	3.78146	2.13825	-0.822514	0.0004	0.00210997
FLJ39653	chr4:16228285-16259810	1.63753	0.835071	-0.971548	0.0004	0.00210997
FDPS	chr1:155278538-155300997	7.50476	2.90326	-1.37013	0.0004	0.00210997
MYEOV	chr11:69061582-69064754	1.7534	2.85178	0.701706	0.00035	0.0018832
BCKDHB	chr6:80816343-81055987	3.72415	5.40437	0.537215	0.00035	0.0018832
LOC100132077	chr9:97094757-97123230	3.58207	5.01198	0.484588	0.00035	0.0018832
LOC100133091	chr7:76178657-76257299	4.07194	5.55554	0.448211	0.00035	0.0018832
NDUFB1	chr14:92582467-92588153	54.5733	73.6779	0.433037	0.00035	0.0018832
GPR161	chr1:168048835-168105624	4.63113	6.24835	0.43211	0.00035	0.0018832
VAV3	chr1:108113781-108507545	3.29743	4.38971	0.412786	0.00035	0.0018832
DBN1	chr5:176883579-176924602	36.1697	47.698	0.399147	0.00035	0.0018832
GNG5	chr1:84944919-84972262	89.8588	116.468	0.374201	0.00035	0.0018832
FOXC1	chr6:1610680-1614129	31.5155	39.2098	0.315152	0.00035	0.0018832
WARS	chr14:100800124-100842680	55.1824	68.5451	0.312846	0.00035	0.0018832
AOC2,PSME3	chr17:40985422-41002724	42.7806	52.9501	0.307678	0.00035	0.0018832
LAPTM4A	chr2:20232410-20251789	112.161	138.755	0.306965	0.00035	0.0018832
ACTR3	chr2:114647405-114718545	119.067	146.593	0.300049	0.00035	0.0018832
ATG5	chr6:106632351-106773695	9.52679	11.6708	0.292845	0.00035	0.0018832
ZNF189	chr9:104161162-104172954	6.55921	7.93529	0.27476	0.00035	0.0018832
CSRNP1	chr3:39183267-39196147	9.02158	10.8626	0.267916	0.00035	0.0018832
MTFR1	chr8:66556887-66622849	31.8665	26.6004	-0.260592	0.00035	0.0018832
WNT5A	chr3:55499742-55521670	15.8465	13.1511	-0.268983	0.00035	0.0018832
SCAMP3	chr1:155225763-155232176	58.1673	48.2002	-0.27117	0.00035	0.0018832
SOCS7	chr17:36508006-36561846	7.91081	6.52521	-0.277801	0.00035	0.0018832
VCPIP1	chr8:67542487-67579452	5.82329	4.78738	-0.282599	0.00035	0.0018832
DRG1	chr22:31795538-31830172	23.2259	19.0382	-0.28684	0.00035	0.0018832
NEURL4	chr17:7218911-7232638	5.45756	4.47113	-0.287615	0.00035	0.0018832
NFXL1	chr4:47849257-47916633	7.42855	6.03967	-0.29861	0.00035	0.0018832
RSL1D1	chr16:11928054-11945442	118.989	96.618	-0.300467	0.00035	0.0018832
FBXO3	chr11:33762489-33796071	13.451	10.9199	-0.300752	0.00035	0.0018832
RNF38	chr9:36336398-36424668	5.13221	4.15677	-0.304117	0.00035	0.0018832
ITGB4	chr17:73717390-73761280	33.9945	27.4712	-0.307382	0.00035	0.0018832
NAMPT	chr7:105888702-105926010	55.5135	44.7659	-0.310439	0.00035	0.0018832
PDE3A	chr12:20520224-20842005	58.1735	46.8751	-0.311539	0.00035	0.0018832
NDNL2	chr15:29412454-29862927	15.2479	12.1513	-0.327501	0.00035	0.0018832
MICA	chr6:31367560-31383360	24.6512	19.6302	-0.328585	0.00035	0.0018832
DST	chr6:56322783-56600084	19.9636	15.8148	-0.336096	0.00035	0.0018832
ABCA10,ABCA5	chr17:67144147-67323323	2.37303	1.87424	-0.340423	0.00035	0.0018832
C9orf85	chr9:74526422-74588371	15.054	11.8879	-0.340658	0.00035	0.0018832
FGFR1OP	chr6:167412815-167455400	9.07549	7.11018	-0.352089	0.00035	0.0018832
CCDC22	chrX:49091926-49121288	7.8215	5.87906	-0.41186	0.00035	0.0018832
PLSCR4	chr3:145910123-145968966	3.4825	2.53934	-0.455669	0.00035	0.0018832
MLX	chr17:40719077-40729849	26.7607	19.3802	-0.465528	0.00035	0.0018832
C3orf39	chr3:43120728-43147565	4.39203	3.07901	-0.512424	0.00035	0.0018832
PLD6	chr17:17104308-17109646	4.13968	2.86197	-0.532513	0.00035	0.0018832
C20orf7	chr20:13765599-13799067	10.2865	2.46291	-2.06232	0.00035	0.0018832
ZNF250	chr8:146102335-146126846	0.888224	1.31348	0.564395	0.0003	0.00164201
AGMAT	chr1:15853351-15911605	4.8671	7.15684	0.55626	0.0003	0.00164201
RTN4R	chr22:20228937-20255816	5.26665	7.72682	0.552988	0.0003	0.00164201
GPR124	chr8:37654400-37707431	1.72347	2.52721	0.552232	0.0003	0.00164201
NRSN2	chr20:300397-335559	13.0039	18.6417	0.519585	0.0003	0.00164201
PTPRE	chr10:129705324-129884164	1.23387	1.75527	0.508507	0.0003	0.00164201
PDE1A	chr2:183007182-183387465	4.28209	5.80994	0.44021	0.0003	0.00164201
NCOR2	chr12:124808944-125052018	45.8638	61.4465	0.421976	0.0003	0.00164201
SRSF2	chr17:74730186-74775591	115.143	152.898	0.409136	0.0003	0.00164201
MEF2A	chr15:100106132-100256767	35.7504	45.147	0.336672	0.0003	0.00164201
CHCHD7	chr8:57124314-57131228	11.2095	14.1263	0.333663	0.0003	0.00164201
EXOC6B	chr2:72402928-73053177	8.72874	10.9126	0.322144	0.0003	0.00164201
GABARAP	chr17:7143737-7145753	154.638	193.046	0.320047	0.0003	0.00164201
STK40	chr1:36805224-36851485	5.6682	7.07494	0.319828	0.0003	0.00164201
XPR1	chr1:180601145-180859415	13.8015	17.1685	0.314936	0.0003	0.00164201
EGLN1	chr1:231497784-231560790	16.0697	19.9096	0.309126	0.0003	0.00164201
FADS2	chr11:61595712-61634825	7.46225	9.14806	0.293856	0.0003	0.00164201
NRBP2	chr8:144915754-144923146	6.27696	7.62042	0.279804	0.0003	0.00164201
DCUN1D5	chr11:102921412-102962944	2.89696	3.51148	0.27754	0.0003	0.00164201
ARF5	chr7:127228405-127231759	70.8848	85.6199	0.27247	0.0003	0.00164201
CBLB	chr3:105376704-105587887	5.34759	6.44185	0.268585	0.0003	0.00164201
ORAI1	chr12:122064454-122080484	27.9658	23.4441	-0.254441	0.0003	0.00164201
MLF1	chr3:158288952-158324249	18.0017	14.8932	-0.273482	0.0003	0.00164201
FAM111B	chr11:58874657-58894888	20.8287	17.148	-0.280538	0.0003	0.00164201
RRM2B	chr8:103216728-103251346	8.97327	7.38468	-0.281097	0.0003	0.00164201
CDK19	chr6:110931180-111136431	3.61183	2.96445	-0.284966	0.0003	0.00164201
ATP6V0A1	chr17:40610861-40674597	13.7788	11.2669	-0.29036	0.0003	0.00164201
METTL14	chr4:119606550-119632606	10.3039	8.35326	-0.30278	0.0003	0.00164201
PHF3	chr6:64345716-64425441	26.9247	21.8257	-0.302903	0.0003	0.00164201
ASUN	chr12:27058111-27091254	43.2163	34.7726	-0.313622	0.0003	0.00164201
SNRPD2	chr19:46190636-46195547	215.964	173.575	-0.315226	0.0003	0.00164201
RTTN	chr18:67671042-67872962	3.06627	2.46394	-0.315518	0.0003	0.00164201
STARD3	chr17:37793332-37820543	9.17196	7.30746	-0.327859	0.0003	0.00164201
VCP	chr9:35055982-35072739	41.606	32.4912	-0.356744	0.0003	0.00164201
CHMP4C	chr8:82644687-82671748	8.04206	6.24341	-0.36523	0.0003	0.00164201
TBCC	chr6:42712233-42713884	14.5454	11.2641	-0.368823	0.0003	0.00164201
ZNF587	chr19:58318449-58427978	5.63914	4.36663	-0.368954	0.0003	0.00164201
SFR1	chr10:105879963-105886143	10.7599	8.19619	-0.392643	0.0003	0.00164201
VWDE	chr7:12370015-12443852	3.19602	2.20808	-0.53348	0.0003	0.00164201
POGLUT1	chr3:119187784-119213554	8.65781	5.55291	-0.640757	0.0003	0.00164201
FAM122C	chrX:133903595-133988641	17.124	10.4467	-0.712966	0.0003	0.00164201
FNDC8	chr17:33448630-33469322	2.42663	1.46963	-0.7235	0.0003	0.00164201
TBX2	chr17:59477256-59486827	1.67828	0.923457	-0.861868	0.0003	0.00164201
COL6A2	chr21:47518032-47552763	1.38743	0.632832	-1.13252	0.0003	0.00164201
FAM9B	chrX:8993036-9001116	2.85819	0.898769	-1.66908	0.0003	0.00164201
LOC647946	chr18:36786887-37331959	0.815564	1.65588	1.02172	0.00025	0.00139401
LOC100131551	chr3:194018988-194030593	0.993885	1.708	0.781158	0.00025	0.00139401
CCDC151	chr19:11531271-11545980	1.82847	3.03262	0.729925	0.00025	0.00139401
HINT2	chr9:35812956-35815042	20.3823	28.3774	0.477424	0.00025	0.00139401
FAM115C	chr7:143318044-143427220	1.95532	2.70093	0.466056	0.00025	0.00139401
ZNF804A	chr2:185463092-185804214	1.50403	2.06534	0.457545	0.00025	0.00139401
KREMEN1	chr22:29469065-29564321	1.90536	2.60966	0.453801	0.00025	0.00139401
[truncated: 2,448 more rows]

## Sheet: STable3-DEPs
Supplementary Table 3 List of DEPs
Accession	Description	Gene Name
O43290	U4/U6.U5 tri-snRNP-associated protein 1	SART1
Q68E01	Integrator complex subunit 3	INTS3
O60716	Catenin delta-1	CTNND1
P37840	Alpha-synuclein	SNCA
Q15942	Zyxin	ZYX
Q9UHI6	Probable ATP-dependent RNA helicase DDX20	DDX20
P26358	DNA (cytosine-5)-methyltransferase 1	DNMT1
Q9UMR2	ATP-dependent RNA helicase DDX19B	DDX19B
Q14166	Tubulin--tyrosine ligase-like protein 12	TTLL12
P52292	Importin subunit alpha-1	KPNA2
Q9NWU2	Glucose-induced degradation protein 8 homolog	GID8
Q9BXJ9	N-alpha-acetyltransferase 15, NatA auxiliary subunit	NAA15
O94776	Metastasis-associated protein MTA2	MTA2
Q9UHR4	Brain-specific angiogenesis inhibitor 1-associated protein 2-like protein 1	BAIAP2L1
Q16539	Mitogen-activated protein kinase 14	MAPK14
Q8IY81	pre-rRNA processing protein FTSJ3	FTSJ3
Q15645	Pachytene checkpoint protein 2 homolog	TRIP13
Q86WB0	Nuclear-interacting partner of ALK	ZC3HC1
O43396	Thioredoxin-like protein 1	TXNL1
P11388	DNA topoisomerase 2-alpha	TOP2A
Q15365	Poly(rC)-binding protein 1	PCBP1
P62310	U6 snRNA-associated Sm-like protein LSm3	LSM3
Q8WUF5	RelA-associated inhibitor	PPP1R13L
O43660	Pleiotropic regulator 1	PLRG1
O00499	Myc box-dependent-interacting protein 1	BIN1
P78347	General transcription factor II-I	GTF2I
O94855	Protein transport protein Sec24D	SEC24D
Q8N6H7	ADP-ribosylation factor GTPase-activating protein 2	ARFGAP2
P30520	Adenylosuccinate synthetase isozyme 2	ADSS
Q9H6T3	RNA polymerase II-associated protein 3	RPAP3
Q8IVD9	NudC domain-containing protein 3	NUDCD3
Q00535	Cyclin-dependent-like kinase 5	CDK5
Q9BZK7	F-box-like/WD repeat-containing protein TBL1XR1	TBL1XR1
Q9GZU8	Protein FAM192A	FAM192A
Q9H2U1	ATP-dependent RNA helicase DHX36	DHX36
O00151	PDZ and LIM domain protein 1	PDLIM1
Q9NW64	Pre-mRNA-splicing factor RBM22	RBM22
Q9NVI7	ATPase family AAA domain-containing protein 3A	ATAD3A
Q9UN37	Vacuolar protein sorting-associated protein 4A	VPS4A
O95865	N(G),N(G)-dimethylarginine dimethylaminohydrolase 2	DDAH2
Q10472	Polypeptide N-acetylgalactosaminyltransferase 1	GALNT1
Q9NR12	PDZ and LIM domain protein 7	PDLIM7
Q9UG63	ATP-binding cassette sub-family F member 2	ABCF2
Q92917	G patch domain and KOW motifs-containing protein	GPKOW
A5YKK6	CCR4-NOT transcription complex subunit 1	CNOT1
P08243	Asparagine synthetase [glutamine-hydrolyzing]	ASNS
Q9NW82	WD repeat-containing protein 70	WDR70
P51452	Dual specificity protein phosphatase 3	DUSP3
Q14134	Tripartite motif-containing protein 29	TRIM29
Q9BV57	1,2-dihydroxy-3-keto-5-methylthiopentene dioxygenase	ADI1
Q9Y5X3	Sorting nexin-5	SNX5
Q00341	Vigilin	HDLBP
O75534	Cold shock domain-containing protein E1	CSDE1
Q9P265	Disco-interacting protein 2 homolog B	DIP2B
Q9NZ63	Uncharacterized protein C9orf78	C9orf78
Q9Y2T2	AP-3 complex subunit mu-1	AP3M1
Q96T88	E3 ubiquitin-protein ligase UHRF1	UHRF1
Q86XA9	HEAT repeat-containing protein 5A	HEATR5A
P14854	Cytochrome c oxidase subunit 6B1	COX6B1
Q9Y5A9	YTH domain-containing family protein 2	YTHDF2
A6NDE8	G antigen 12H	GAGE12H
P11802	Cyclin-dependent kinase 4	CDK4
Q01581	Hydroxymethylglutaryl-CoA synthase, cytoplasmic	HMGCS1
Q13045	Protein flightless-1 homolog	FLII
P17844	Probable ATP-dependent RNA helicase DDX5	DDX5
Q15366	Poly(rC)-binding protein 2	PCBP2
Q92922	SWI/SNF complex subunit SMARCC1	SMARCC1
Q5TFE4	5'-nucleotidase domain-containing protein 1	NT5DC1
P35658	Nuclear pore complex protein Nup214	NUP214
Q6GMV3	Putative peptidyl-tRNA hydrolase PTRHD1	PTRHD1
Q8TCG1	Protein CIP2A	KIAA1524
Q9BW27	Nuclear pore complex protein Nup85	NUP85
Q9Y314	Nitric oxide synthase-interacting protein	NOSIP
Q8N1F7	Nuclear pore complex protein Nup93	NUP93
Q92820	Gamma-glutamyl hydrolase	GGH
Q8WU90	Zinc finger CCCH domain-containing protein 15	ZC3H15
Q8N543	Prolyl 3-hydroxylase OGFOD1	OGFOD1
P36871	Phosphoglucomutase-1	PGM1
O00193	Small acidic protein	SMAP
O00483	Cytochrome c oxidase subunit NDUFA4	NDUFA4
P40763	Signal transducer and activator of transcription 3	STAT3
Q96C90	Protein phosphatase 1 regulatory subunit 14B	PPP1R14B
Q8NBP7	Proprotein convertase subtilisin/kexin type 9	PCSK9
Q8IVF2	Protein AHNAK2	AHNAK2
Q9BUF5	Tubulin beta-6 chain	TUBB6
Q13573	SNW domain-containing protein 1	SNW1
Q15424	Scaffold attachment factor B1	SAFB
Q9BWU0	Kanadaptin	SLC4A1AP
P00533	Epidermal growth factor receptor	EGFR
Q9UHX1	Poly(U)-binding-splicing factor PUF60	PUF60
P49023	Paxillin	PXN
Q13435	Splicing factor 3B subunit 2	SF3B2
Q8WWM7	Ataxin-2-like protein	ATXN2L
Q6P996	Pyridoxal-dependent decarboxylase domain-containing protein 1	PDXDC1
P46937	Transcriptional coactivator YAP1	YAP1
P42771	Cyclin-dependent kinase inhibitor 2A, isoforms 1/2/3	CDKN2A
Q969G6	Riboflavin kinase	RFK
P35221	Catenin alpha-1	CTNNA1
P42285	Superkiller viralicidic activity 2-like 2	SKIV2L2
Q99439	Calponin-2	CNN2
Q15063	Periostin	POSTN
P51116	Fragile X mental retardation syndrome-related protein 2	FXR2
Q969G3	SWI/SNF-related matrix-associated actin-dependent regulator of chromatin subfamily E member 1	SMARCE1
Q96GX2	Putative ataxin-7-like protein 3B	ATXN7L3B
Q9Y4Y9	U6 snRNA-associated Sm-like protein LSm5	LSM5
Q9Y4E8	Ubiquitin carboxyl-terminal hydrolase 15	USP15
Q6P2E9	Enhancer of mRNA-decapping protein 4	EDC4
P55786	Puromycin-sensitive aminopeptidase	NPEPPS
P46087	Probable 28S rRNA (cytosine(4447)-C(5))-methyltransferase	NOP2
Q9Y2W2	WW domain-binding protein 11	WBP11
P52888	Thimet oligopeptidase	THOP1
O14908	PDZ domain-containing protein GIPC1	GIPC1
Q15436	Protein transport protein Sec23A	SEC23A
P62993	Growth factor receptor-bound protein 2	GRB2
Q9NPD8	Ubiquitin-conjugating enzyme E2 T	UBE2T
Q92530	Proteasome inhibitor PI31 subunit	PSMF1
Q8IVT2	Mitotic interactor and substrate of PLK1	MISP
Q9NS69	Mitochondrial import receptor subunit TOM22 homolog	TOMM22
Q6XQN6	Nicotinate phosphoribosyltransferase	NAPRT
O43172	U4/U6 small nuclear ribonucleoprotein Prp4	PRPF4
Q9UPY5	Cystine/glutamate transporter	SLC7A11
Q9BWF3	RNA-binding protein 4	RBM4
Q5T0N5	Formin-binding protein 1-like	FNBP1L
Q9UPV0	Centrosomal protein of 164 kDa	CEP164
Q9H2J4	Phosducin-like protein 3	PDCL3
Q14320	Protein FAM50A	FAM50A
Q7Z5L9	Interferon regulatory factor 2-binding protein 2	IRF2BP2
Q13509	Tubulin beta-3 chain	TUBB3
Q86XP3	ATP-dependent RNA helicase DDX42	DDX42
O43663	Protein regulator of cytokinesis 1	PRC1
Q7KZ85	Transcription elongation factor SPT6	SUPT6H
P23258	Tubulin gamma-1 chain	TUBG1
O15371	Eukaryotic translation initiation factor 3 subunit D	EIF3D
P15941	Mucin-1	MUC1
Q10471	Polypeptide N-acetylgalactosaminyltransferase 2	GALNT2
O75937	DnaJ homolog subfamily C member 8	DNAJC8
Q15003	Condensin complex subunit 2	NCAPH
Q9NZZ3	Charged multivesicular body protein 5	CHMP5
Q9NQW6	Actin-binding protein anillin	ANLN
O43847	Nardilysin	NRD1
P15924	Desmoplakin	DSP
Q9Y262	Eukaryotic translation initiation factor 3 subunit L	EIF3L
Q08379	Golgin subfamily A member 2	GOLGA2
Q96HE7	ERO1-like protein alpha	ERO1L
Q9UBU9	Nuclear RNA export factor 1	NXF1
P98082	Disabled homolog 2	DAB2
Q7Z4W1	L-xylulose reductase	DCXR
Q92879	CUGBP Elav-like family member 1	CELF1
Q9UBQ5	Eukaryotic translation initiation factor 3 subunit K	EIF3K
Q8WX93	Palladin	PALLD
P31689	DnaJ homolog subfamily A member 1	DNAJA1
Q8IYB3	Serine/arginine repetitive matrix protein 1	SRRM1
Q14244	Ensconsin	MAP7
P30622	CAP-Gly domain-containing linker protein 1	CLIP1
Q96GD4	Aurora kinase B	AURKB
P54920	Alpha-soluble NSF attachment protein	NAPA
P04818	Thymidylate synthase	TYMS
Q15417	Calponin-3	CNN3
O14929	Histone acetyltransferase type B catalytic subunit	HAT1
Q9Y333	U6 snRNA-associated Sm-like protein LSm2	LSM2
Q96AY3	Peptidyl-prolyl cis-trans isomerase FKBP10	FKBP10
P22681	E3 ubiquitin-protein ligase CBL	CBL
Q9UBB4	Ataxin-10	ATXN10
P49750	YLP motif-containing protein 1	YLPM1
Q12974	Protein tyrosine phosphatase type IVA 2	PTP4A2
P09493	Tropomyosin alpha-1 chain	TPM1
Q01658	Protein Dr1	DR1
Q13492	Phosphatidylinositol-binding clathrin assembly protein	PICALM
Q9GZZ1	N-alpha-acetyltransferase 50	NAA50
Q86TU7	Histone-lysine N-methyltransferase setd3	SETD3
Q9NP79	Vacuolar protein sorting-associated protein VTA1 homolog	VTA1
O15230	Laminin subunit alpha-5	LAMA5
Q9P000	COMM domain-containing protein 9	COMMD9
P61289	Proteasome activator complex subunit 3	PSME3
P46060	Ran GTPase-activating protein 1	RANGAP1
Q15007	Pre-mRNA-splicing regulator WTAP	WTAP
P23921	Ribonucleoside-diphosphate reductase large subunit	RRM1
O15042	U2 snRNP-associated SURP motif-containing protein	U2SURP
Q4W4Y0	Uncharacterized protein C14orf28	C14orf28
O75882	Attractin	ATRN
Q08752	Peptidyl-prolyl cis-trans isomerase D	PPID
Q13564	NEDD8-activating enzyme E1 regulatory subunit	NAE1
